# Supplementary material for: Oligodendrocytes produce amyloid-β and contribute to plaque formation alongside neurons in Alzheimer’s disease model mice
Source: Nat Neurosci. 2024 Aug 5;27(9):1668–74. doi: 10.1038/s41593-024-01730-3 (PMC11374705; doi:10.1038/s41593-024-01730-3)
Supplement: Supplementary file 3 — Supplementary Table 1. Raw LSM data of OL-Bace1cKO;AD analysis at 6 months (n = 5 per sex and genotype) from Fig. 2f. Supplementary Table 2. Raw LSM data of ExN-Bace1cKO;AD analysis at 6 months (n = 5 per sex and genotype) from Fig. 2k. Supplementary Table 3. Raw LSM data of female heterozygous APPNLGF analysis at 6 months (n = 7) from Fig. 8f. Supplementary Table 4. Raw LSM data of female ExN-Bace1cKO;AD analysis at 3 months, 9 months and 12 months (n = 3 per age group) from Fig. 9b. Supplementary Table 5. Raw LSM data of male OL-ExN-Bace1cKO;AD analysis at 6 months (n = 3 per group) from Fig. 9f. Supplementary Table 6. Raw Aβ immunoassay data pertaining to this study. Normalized Aβ immunoassay data of control, OL-Bace1cKO;AD and ExN-Bace1cKO;AD (n = 4 per group) at 6 months of age (Fig. 3). Cortical and WM data are both represented with adjacent columns containing Aβ38, Aβ40 and Aβ42 values. Top half represents measurements of the SDS-soluble fractions, and bottom half represents measurements of the Tris-NaCl-soluble fractions. All values below the detection range of the immunoassay were reported as 0. Supplementary Table 7. Details of primary antibodies used in this study. Supplementary Table 8. Details of secondary antibodies used in this study. [file 41593_2024_1730_MOESM3_ESM.xlsx]

## Sheet: Table S1
3D amyloid plaque burden of 6 month-old Control;AD vs. OL-Bace1cKO;AD mice
Region	Identifier	Sex	Group	Total plaque number	Mean plaque volume (μm3)	Total plaque volume (μm3)	Plaque/mm3	Region volume (μm3)
Isocortex	OL_cKO1	Female	cKO	21551	22150.1	3.92866e+08	1278.09	1.8548e+10
Isocortex	OL_cKO2	Female	cKO	21482	14050.8	3.01839e+08	1241.74	1.903e+10
Isocortex	OL_cKO3	Female	cKO	21701	15175.2	3.29317e+08	1340.77	1.7804e+10
Isocortex	OL_cKO4	Female	cKO	18908	16074.3	3.03934e+08	978.987	2.12452e+10
Isocortex	OL_cKO5	Female	cKO	19954	14771.8	4.54388e+08	1187.96	1.84765e+10
Isocortex	OL_Ctrl1	Female	Control	28839	17199.2	4.09492e+08	1598.15	1.80452e+10
Isocortex	OL_Ctrl2	Female	Control	30032	20475.7	6.14927e+08	1632.28	1.83988e+10
Isocortex	OL_Ctrl3	Female	Control	30410	21333.7	6.48756e+08	1554.88	1.95577e+10
Isocortex	OL_Ctrl4	Female	Control	27056	19951.8	5.39816e+08	1421.59	1.90322e+10
Isocortex	OL_Ctrl5	Female	Control	31605	26279.4	830559806	1595.81	1.9805e+10
Isocortex	OL_cKO6	Male	cKO	16622	17697	3.4179e+08	727.616	2.28445e+10
Isocortex	OL_cKO7	Male	cKO	15334	19499.5	2.99006e+08	774.114	1.98085e+10
Isocortex	OL_cKO8	Male	cKO	16460	14126.7	3.07125e+08	786.848	2.09189e+10
Isocortex	OL_cKO9	Male	cKO	16376	18490.6	3.02803e+08	899.696	1.82017e+10
Isocortex	OL_cKO10	Male	cKO	13100	14792.5	2.42242e+08	654.284	2.00219e+10
Isocortex	OL_Ctrl6	Male	Control	20890	10001.3	2.08928e+08	985.726	2.11925e+10
Isocortex	OL_Ctrl7	Male	Control	23552	21348.6	4.02803e+08	1080.65	2.17944e+10
Isocortex	OL_Ctrl8	Male	Control	22153	24713.5	5.47478e+08	986.447	2.24574e+10
Isocortex	OL_Ctrl9	Male	Control	22689	20833.8	4.72698e+08	1139.4	1.99131e+10
Isocortex	OL_Ctrl10	Male	Control	17930	22423.1	4.02046e+08	870.596	2.05951e+10
Hippocampus	OL_cKO1	Female	cKO	3358	7842.38	3.64827e+07	556.755	6.03138e+09
Hippocampus	OL_cKO2	Female	cKO	3493	13618.2	4.75683e+07	590.312	5.91721e+09
Hippocampus	OL_cKO3	Female	cKO	3001	11902.7	3.572e+07	529.284	5.66992e+09
Hippocampus	OL_cKO4	Female	cKO	2409	7490.87	1.80455e+07	345.959	6.96326e+09
Hippocampus	OL_cKO5	Female	cKO	3955	7380.66	3.0829e+07	583.506	6.77799e+09
Hippocampus	OL_Ctrl1	Female	Control	4305	8611.09	3.70708e+07	776.682	5.54281e+09
Hippocampus	OL_Ctrl2	Female	Control	5041	16899.6	8.5191e+07	849.386	5.93487e+09
Hippocampus	OL_Ctrl3	Female	Control	4706	12174.6	5.72937e+07	704.29	6.68191e+09
Hippocampus	OL_Ctrl4	Female	Control	5153	10653.6	5.48981e+07	841.036	6.12697e+09
Hippocampus	OL_Ctrl5	Female	Control	5626	10931.5	6.15008e+07	723.081	7.78059e+09
Hippocampus	OL_cKO6	Male	cKO	1929	7962.94	3.56816e+07	129.121	7.19477e+09
Hippocampus	OL_cKO7	Male	cKO	1863	5449.83	4.1331e+07	271.184	6.86987e+09
Hippocampus	OL_cKO8	Male	cKO	2554	11491.1	4.97802e+07	369.158	6.91844e+09
Hippocampus	OL_cKO9	Male	cKO	3097	10269	6.03105e+07	502.446	7.15897e+09
Hippocampus	OL_cKO10	Male	cKO	2897	9415.18	5.54484e+07	401.957	7.87487e+09
Hippocampus	OL_Ctrl6	Male	Control	3704	10884.4	6.06191e+07	379.082	6.50573e+09
Hippocampus	OL_Ctrl7	Male	Control	2705	11283.8	4.67527e+07	423.088	6.39346e+09
Hippocampus	OL_Ctrl8	Male	Control	3551	12924	6.71991e+07	524.367	6.77197e+09
Hippocampus	OL_Ctrl9	Male	Control	3550	13658.1	5.39863e+07	502.381	7.06634e+09
Hippocampus	OL_Ctrl10	Male	Control	4227	13033.6	5.04549e+07	564.724	7.48508e+09
Alveus	OL_cKO1	Female	cKO	182	5750.73	620632	399.002	5.01752e+08
Alveus	OL_cKO2	Female	cKO	216	4297.64	928289	428.042	5.55086e+08
Alveus	OL_cKO3	Female	cKO	151	4738.25	715476	336.012	4.94328e+08
Alveus	OL_cKO4	Female	cKO	120	3644.89	437387	239.242	5.51743e+08
Alveus	OL_cKO5	Female	cKO	294	4405.2	775130	560.444	577042648
Alveus	OL_Ctrl1	Female	Control	426	4234.02	2.30369e+06	861.009	4.94769e+08
Alveus	OL_Ctrl2	Female	Control	596	11845.7	4.06002e+06	1122.52	5.30946e+08
Alveus	OL_Ctrl3	Female	Control	568	5433.81	3.0864e+06	971.402	5.84722e+08
Alveus	OL_Ctrl4	Female	Control	384	7987.93	3.06736e+06	756.868	5.07354e+08
Alveus	OL_Ctrl5	Female	Control	509	5169.39	2.63122e+06	848.704	5.99738e+08
Alveus	OL_cKO6	Male	cKO	82	6938.45	376953	179.885	4.55847e+08
Alveus	OL_cKO7	Male	cKO	91	5662.06	333247	172.104	5.28751e+08
Alveus	OL_cKO8	Male	cKO	153	8641.93	2.40422e+06	303.015	5.04926e+08
Alveus	OL_cKO9	Male	cKO	199	8080.2	1.59796e+06	372.542	5.34168e+08
Alveus	OL_cKO10	Male	cKO	167	7464.16	2.87837e+06	298.034	5.87584e+08
Alveus	OL_Ctrl6	Male	Control	410	10478.8	3.04055e+06	421.851	4.97806e+08
Alveus	OL_Ctrl7	Male	Control	283	5690.95	2.21054e+06	498.515	5.67686e+08
Alveus	OL_Ctrl8	Male	Control	310	7746.47	3.49676e+06	394.121	5.32832e+08
Alveus	OL_Ctrl9	Male	Control	295	6742.85	2.79914e+06	504.644	5.8457e+08
Alveus	OL_Ctrl10	Male	Control	380	10561.3	2.4933e+06	666.808	5.69879e+08
Inferior colliculus	OL_cKO1	Female	cKO	433	9694.95	5.15891e+06	595.794	7.26761e+08
Inferior colliculus	OL_cKO2	Female	cKO	395	11066.8	4.37139e+06	703.181	5.61733e+08
Inferior colliculus	OL_cKO3	Female	cKO	419	8323.39	3.4875e+06	777.977	5.38577e+08
Inferior colliculus	OL_cKO4	Female	cKO	567	10105.1	5.72962e+06	581.591	9.74911e+08
Inferior colliculus	OL_cKO5	Female	cKO	458	7430.76	7.98329e+06	790.143	5.79642e+08
Inferior colliculus	OL_Ctrl1	Female	Control	427	9005.55	3.84537e+06	605.975	7.04649e+08
Inferior colliculus	OL_Ctrl2	Female	Control	562	8454.66	4.75152e+06	1289.15	4.35946e+08
Inferior colliculus	OL_Ctrl3	Female	Control	580	12224.2	7.09005e+06	846.062	6.85529e+08
Inferior colliculus	OL_Ctrl4	Female	Control	658	7570.55	7.34942e+06	1367.39	4.8121e+08
Inferior colliculus	OL_Ctrl5	Female	Control	640	13282.1	9.90056e+06	839.754	7.62128e+08
Inferior colliculus	OL_cKO6	Male	cKO	124	7555.02	1.68082e+06	259.413	4.78002e+08
Inferior colliculus	OL_cKO7	Male	cKO	338	9910.53	2.01699e+06	560.139	6.03422e+08
Inferior colliculus	OL_cKO8	Male	cKO	157	10401.6	2.21869e+06	236.53	6.63764e+08
Inferior colliculus	OL_cKO9	Male	cKO	188	9681.9	2.66242e+06	314.933	5.96952e+08
Inferior colliculus	OL_cKO10	Male	cKO	267	9745.52	2.39618e+06	522.616	5.10891e+08
Inferior colliculus	OL_Ctrl6	Male	Control	291	11134.6	6.12404e+06	723.939	4.01968e+08
Inferior colliculus	OL_Ctrl7	Male	Control	423	10088	3.55097e+06	705.151	5.99872e+08
Inferior colliculus	OL_Ctrl8	Male	Control	383	7759.98	3.76227e+06	547.822	6.99132e+08
Inferior colliculus	OL_Ctrl9	Male	Control	457	12033.9	6.69994e+06	784.685	5.824e+08
Inferior colliculus	OL_Ctrl10	Male	Control	352	8641.47	5.1538e+06	518.586	6.78769e+08
Thalamus	OL_cKO1	Female	cKO	1061	7438.88	9.07565e+06	450.708	2.35407e+09
Thalamus	OL_cKO2	Female	cKO	892	5711.89	5.09501e+06	316.923	2.81456e+09
Thalamus	OL_cKO3	Female	cKO	944	4163.27	3.93013e+06	375.244	2.5157e+09
Thalamus	OL_cKO4	Female	cKO	928	2753.89	2.55561e+06	269.917	3.4381e+09
Thalamus	OL_cKO5	Female	cKO	819	6802.42	8.94218e+06	447.03	1.83209e+09
Thalamus	OL_Ctrl1	Female	Control	1315	5179.84	6.81148e+06	490.424	2.68135e+09
Thalamus	OL_Ctrl2	Female	Control	1707	7228.35	1.23388e+07	641.493	2.66098e+09
Thalamus	OL_Ctrl3	Female	Control	1509	6681.27	1.0082e+07	486.097	3.10432e+09
Thalamus	OL_Ctrl4	Female	Control	1552	4755.05	1.19688e+07	551.164	2.19777e+09
Thalamus	OL_Ctrl5	Female	Control	2185	3571.34	7803371	760.522	2.87303e+09
Thalamus	OL_cKO6	Male	cKO	418	7682.32	5.25918e+06	196.039	2.13223e+09
Thalamus	OL_cKO7	Male	cKO	665	8687.06	5.57027e+06	215.643	2.34545e+09
Thalamus	OL_cKO8	Male	cKO	711	9792.26	7.60878e+06	237.207	2.58e+09
Thalamus	OL_cKO9	Male	cKO	489	12223.7	6.16758e+06	284.649	3.096e+09
Thalamus	OL_cKO10	Male	cKO	573	9305.97	4.06934e+06	227.719	3.4056e+09
Thalamus	OL_Ctrl6	Male	Control	1081	6818.77	7.64952e+06	423.688	2.55141e+09
Thalamus	OL_Ctrl7	Male	Control	932	7460.68	7.71188e+06	263.859	3.53219e+09
Thalamus	OL_Ctrl8	Male	Control	883	5193.21	5.93222e+06	334.676	2.63837e+09
Thalamus	OL_Ctrl9	Male	Control	757	11094.8	1.05642e+07	220.744	3.42931e+09
Thalamus	OL_Ctrl10	Male	Control	996	7988.72	8.12632e+06	388.831	2.56153e+09

## Sheet: Table S2
3D amyloid plaque burden of 6 month-old Control;AD vs. ExN-Bace1cKO;AD mice
Region	Identifier	Sex	Group	Total plaque number	Mean plaque volume (μm3)	Total plaque volume (μm3)	Plaque/mm3	Region volume (μm3)
Isocortex	ExN_cKO1	Female	cKO	606	3953.79	4.456e+06	35.4313	1.71035e+10
Isocortex	ExN_cKO2	Female	cKO	845	6288.7	5.31395e+06	40.4641	2.08827e+10
Isocortex	ExN_cKO3	Female	cKO	317	1991.99	631462	15.4438	2.05261e+10
Isocortex	ExN_cKO4	Female	cKO	1113	6693.16	7.44949e+06	53.7035	2.07249e+10
Isocortex	ExN_cKO5	Female	cKO	879	4881.55	4.29088e+06	39.3566	2.23343e+10
Isocortex	ExN_Ctrl1	Female	Control	32648	20035.4	6.54117e+08	1490.67	2.19016e+10
Isocortex	ExN_Ctrl2	Female	Control	28255	19276.2	5.4465e+08	1185.09	2.38422e+10
Isocortex	ExN_Ctrl3	Female	Control	28346	16780	4.75645e+08	1682.51	1.68475e+10
Isocortex	ExN_Ctrl4	Female	Control	29625	16029.2	4.74866e+08	1472.85	2.0114e+10
Isocortex	ExN_Ctrl5	Female	Control	31859	16433.3	5.2355e+08	1475.53	2.15916e+10
Isocortex	ExN_cKO6	Male	cKO	552	4147.6	2.28948e+06	33.8826	1.71399e+10
Isocortex	ExN_cKO7	Male	cKO	662	991.354	656276	42.1091	1.68538e+10
Isocortex	ExN_cKO8	Male	cKO	659	2849.43	1.87777e+06	39.3563	1.79047e+10
Isocortex	ExN_cKO9	Male	cKO	528	4716.91	2.49053e+06	29.1909	2.28969e+10
Isocortex	ExN_cKO10	Male	cKO	339	3207.47	1.08733e+06	26.2934	1.84367e+10
Isocortex	ExN_Ctrl6	Male	Control	20321	11738	2.38528e+08	987.994	2.05679e+10
Isocortex	ExN_Ctrl7	Male	Control	21283	18930.2	3.52892e+08	1052.34	2.02245e+10
Isocortex	ExN_Ctrl8	Male	Control	22535	19560.9	4.00805e+08	1048.84	2.14856e+10
Isocortex	ExN_Ctrl9	Male	Control	17795	16576.7	2.94983e+08	1149.82	1.54763e+10
Isocortex	ExN_Ctrl10	Male	Control	23389	26452.1	4.18689e+08	1057.18	2.2124e+10
Hippocampus	ExN_cKO1	Female	cKO	31	5189.27	253867	6.32549	4.90081e+09
Hippocampus	ExN_cKO2	Female	cKO	54	4055.71	219008	10.4897	5.14793e+09
Hippocampus	ExN_cKO3	Female	cKO	35	3323.4	116319	6.47438	5.40593e+09
Hippocampus	ExN_cKO4	Female	cKO	106	2304.6	244288	18.5912	5.70162e+09
Hippocampus	ExN_cKO5	Female	cKO	76	460.834	35023.4	13.926	5.45741e+09
Hippocampus	ExN_Ctrl1	Female	Control	5058	18813.4	9.51583e+07	757.482	6.67738e+09
Hippocampus	ExN_Ctrl2	Female	Control	4229	10894.8	6.87214e+07	617.567	6.84784e+09
Hippocampus	ExN_Ctrl3	Female	Control	5359	17485.2	9.37031e+07	1098	4.8807e+09
Hippocampus	ExN_Ctrl4	Female	Control	5275	11117.6	5.86451e+07	944.21	5.58668e+09
Hippocampus	ExN_Ctrl5	Female	Control	5096	9235.81	4.70657e+07	911.478	5.59092e+09
Hippocampus	ExN_cKO6	Male	cKO	44	2217.04	101720	6.66412	6.60252e+09
Hippocampus	ExN_cKO7	Male	cKO	57	830.951	80602.2	9.66989	5.89459e+09
Hippocampus	ExN_cKO8	Male	cKO	103	3804.65	222893	18.3433	5.61514e+09
Hippocampus	ExN_cKO9	Male	cKO	33	3673.84	194713	5.00486	6.59359e+09
Hippocampus	ExN_cKO10	Male	cKO	25	912.686	61904.5	4.90476	5.09709e+09
Hippocampus	ExN_Ctrl6	Male	Control	3575	11876.4	3.2458e+07	563.264	6.34693e+09
Hippocampus	ExN_Ctrl7	Male	Control	4274	18365.4	4.84936e+07	656.522	6.51006e+09
Hippocampus	ExN_Ctrl8	Male	Control	3424	13115	4.49056e+07	478.276	7.15905e+09
Hippocampus	ExN_Ctrl9	Male	Control	3481	14036.9	4.88625e+07	702.325	4.9564e+09
Hippocampus	ExN_Ctrl10	Male	Control	4055	12983.3	4.31971e+07	652.479	6.21476e+09
Alveus	ExN_cKO1	Female	cKO	0	0	0	0	3.50447e+08
Alveus	ExN_cKO2	Female	cKO	10	173.338	173.338	19.5593	5.11267e+08
Alveus	ExN_cKO3	Female	cKO	25	478.961	957.921	55.1526	4.53287e+08
Alveus	ExN_cKO4	Female	cKO	38	1231.6	4168.82	83.0914	4.57328e+08
Alveus	ExN_cKO5	Female	cKO	0	0	0	0	5.16481e+08
Alveus	ExN_Ctrl1	Female	Control	558	11979.4	6.68449e+06	1218.34	4.58002e+08
Alveus	ExN_Ctrl2	Female	Control	309	10446.2	3.22787e+06	662.013	4.66758e+08
Alveus	ExN_Ctrl3	Female	Control	501	8665.76	4.34154e+06	1290.44	3.88239e+08
Alveus	ExN_Ctrl4	Female	Control	559	8751.45	4.89206e+06	1224.73	4.56427e+08
Alveus	ExN_Ctrl5	Female	Control	417	6154.24	2.56632e+06	779.077	5.35249e+08
Alveus	ExN_cKO6	Male	cKO	0	0	0	0	5.03795e+08
Alveus	ExN_cKO7	Male	cKO	0	0	0	0	4.92139e+08
Alveus	ExN_cKO8	Male	cKO	0	0	0	0	4.41254e+08
Alveus	ExN_cKO9	Male	cKO	7	244.614	1095.37	14.1666	4.94119e+08
Alveus	ExN_cKO10	Male	cKO	12	707.69	3492.28	29.2959	4.09613e+08
Alveus	ExN_Ctrl6	Male	Control	304	5197.74	1.89461e+06	659.871	4.60696e+08
Alveus	ExN_Ctrl7	Male	Control	305	8104	3.09554e+06	604.552	5.04505e+08
Alveus	ExN_Ctrl8	Male	Control	201	7307.8	1.94099e+06	453.372	4.43345e+08
Alveus	ExN_Ctrl9	Male	Control	353	6220.25	1.66312e+06	906.9	3.89238e+08
Alveus	ExN_Ctrl10	Male	Control	477	5845.83	2.00601e+06	832.994	5.72634e+08
Inferior colliculus	ExN_cKO1	Female	cKO	468	10617.3	2.64889e+06	902.494	5.18563e+08
Inferior colliculus	ExN_cKO2	Female	cKO	432	7004.76	3.02605e+06	730.215	5.91606e+08
Inferior colliculus	ExN_cKO3	Female	cKO	566	8383.77	4.74521e+06	1413.3	4.00481e+08
Inferior colliculus	ExN_cKO4	Female	cKO	501	8441.01	4.22895e+06	1070	4.68226e+08
Inferior colliculus	ExN_cKO5	Female	cKO	531	3195.55	2.05773e+06	935.452	5.6764e+08
Inferior colliculus	ExN_Ctrl1	Female	Control	700	8680.5	6.07635e+06	1341.71	5.21724e+08
Inferior colliculus	ExN_Ctrl2	Female	Control	327	7460.82	2.43969e+06	995.088	3.28614e+08
Inferior colliculus	ExN_Ctrl3	Female	Control	408	6892.76	2.81225e+06	821.698	4.96533e+08
Inferior colliculus	ExN_Ctrl4	Female	Control	446	10907.5	4.86474e+06	842.399	5.29441e+08
Inferior colliculus	ExN_Ctrl5	Female	Control	474	6956.81	3.29753e+06	651.712	7.27315e+08
Inferior colliculus	ExN_cKO6	Male	cKO	285	10192.6	2.71316e+06	558.684	5.10128e+08
Inferior colliculus	ExN_cKO7	Male	cKO	316	8724.57	3.2998e+06	643.043	4.91414e+08
Inferior colliculus	ExN_cKO8	Male	cKO	341	8048.42	3.60636e+06	661.842	5.15229e+08
Inferior colliculus	ExN_cKO9	Male	cKO	326	8103.37	3.214e+06	546.679	5.96328e+08
Inferior colliculus	ExN_cKO10	Male	cKO	404	12818	5.56387e+06	799.878	5.05077e+08
Inferior colliculus	ExN_Ctrl6	Male	Control	358	9473.78	4.61803e+06	735.796	4.86548e+08
Inferior colliculus	ExN_Ctrl7	Male	Control	387	7162.39	2.85416e+06	705.208	5.48774e+08
Inferior colliculus	ExN_Ctrl8	Male	Control	297	6617.05	2.43731e+06	650.942	4.56262e+08
Inferior colliculus	ExN_Ctrl9	Male	Control	375	10471.2	3.6972e+06	821.896	4.56262e+08
Inferior colliculus	ExN_Ctrl10	Male	Control	493	12753.5	6.76647e+06	664.993	7.41361e+08
Thalamus	ExN_cKO1	Female	cKO	372	1165.29	371489	111.679	3.33097e+09
Thalamus	ExN_cKO2	Female	cKO	183	493.044	90227	81.3001	2.25092e+09
Thalamus	ExN_cKO3	Female	cKO	154	334.413	51499.7	81.0529	1.89999e+09
Thalamus	ExN_cKO4	Female	cKO	46	469.243	21585.2	24.1823	1.90222e+09
Thalamus	ExN_cKO5	Female	cKO	167	495.814	82800.9	81.7446	2.04295e+09
Thalamus	ExN_Ctrl1	Female	Control	1443	11783.9	1.70041e+07	773.075	1.86657e+09
Thalamus	ExN_Ctrl2	Female	Control	1701	5684.95	9.6701e+06	699.476	2.43182e+09
Thalamus	ExN_Ctrl3	Female	Control	1434	8218.55	1.17854e+07	786.67	1.82287e+09
Thalamus	ExN_Ctrl4	Female	Control	1283	6607.72	8.47771e+06	493.712	2.59868e+09
Thalamus	ExN_Ctrl5	Female	Control	1828	7754.95	1.5337e+07	812.594	2.24959e+09
Thalamus	ExN_cKO6	Male	cKO	0	0	0	0	1.88524e+09
Thalamus	ExN_cKO7	Male	cKO	0	0	0	0	2.55614e+09
Thalamus	ExN_cKO8	Male	cKO	43	778.311	12453	22.1524	1.9411e+09
Thalamus	ExN_cKO9	Male	cKO	101	544.818	11207.7	38.4811	2.62467e+09
Thalamus	ExN_cKO10	Male	cKO	16	1111.87	17790	6.15019	2.60155e+09
Thalamus	ExN_Ctrl6	Male	Control	924	8098.27	7.4828e+06	423.88	2.17986e+09
Thalamus	ExN_Ctrl7	Male	Control	1007	7931.42	7.85695e+06	373.257	2.69787e+09
Thalamus	ExN_Ctrl8	Male	Control	892	5668.79	5.23796e+06	353.151	2.52583e+09
Thalamus	ExN_Ctrl9	Male	Control	801	5552	5.49986e+06	295.573	2.70999e+09
Thalamus	ExN_Ctrl10	Male	Control	962	9328.69	1.05182e+07	377.469	2.54856e+09

## Sheet: Table S3
3D amyloid plaque burden of 6 month-old heterozygous Control APPNLGF mice
Region	Identifier	Sex	Group	Total plaque number	Mean plaque volume (μm3)	Total plaque volume (μm3)	Plaque/mm3	Region volume (μm3)
Isocortex	HET1	Female	NLGF_HET	2423	6429.4	13463437	109.398	22148574926
Isocortex	HET2	Female	NLGF_HET	2357	7977.12	12303077	117.133	20122505699
Isocortex	HET3	Female	NLGF_HET	2101	12513.9	2.62916e+07	115.901	1.81276e+10
Isocortex	HET4	Female	NLGF_HET	3087	16586.5	5.12026e+07	163.85	1.88404e+10
Isocortex	HET5	Female	NLGF_HET	2039	9873.61	9.93729e+06	105.809	1.92705e+10
Isocortex	HET6	Female	NLGF_HET	2827	7136.14	2.01739e+07	165.786	1.70521e+10
Isocortex	HET7	Female	NLGF_HET	2429	16060.1	5.35839e+07	129.603	1.87418e+10
Hippocampus	HET1	Female	NLGF_HET	136	832.221	113182	19.216	7077441909
Hippocampus	HET2	Female	NLGF_HET	112	923.83	103469	16.2276	6901803735
Hippocampus	HET3	Female	NLGF_HET	88	3434.42	302229	11.9463	7.36629e+09
Hippocampus	HET4	Female	NLGF_HET	128	7800.78	998500	18.7327	6.83299e+09
Hippocampus	HET5	Female	NLGF_HET	223	6793.61	1.51497e+06	39.6031	5.63087e+09
Hippocampus	HET6	Female	NLGF_HET	190	1702.99	323567	31.4646	6.03853e+09
Hippocampus	HET7	Female	NLGF_HET	283	6638.39	1.87867e+06	44.5597	6.35104e+09
Alveus	HET1	Female	NLGF_HET	20	500.15	10003	39.574	505382580
Alveus	HET2	Female	NLGF_HET	19	745.842	14171	41.5942	456794758
Alveus	HET3	Female	NLGF_HET	15	917.386	17430.3	26.6972	5.61858e+08
Alveus	HET4	Female	NLGF_HET	7	811.952	5683.67	15.6384	4.47616e+08
Alveus	HET5	Female	NLGF_HET	7	2125.67	14879.7	14.5159	4.82229e+08
Alveus	HET6	Female	NLGF_HET	31	859.039	26630.2	59.3301	5.225e+08
Alveus	HET7	Female	NLGF_HET	8	3904.67	31237.3	16.3557	4.89125e+08

## Sheet: Table S4
3D amyloid plaque burden of 3-, 9-, and 12-month-old ExN-Bace1cKO;AD mice
Region	Identifier	Sex	Group	Total plaque number	Mean plaque volume (μm3)	Total plaque volume (μm3)	Plaque/mm3	Region volume (μm3)
Isocortex	ExN_3mo1	Female	3mo	0	0	0	0	16738139912
Isocortex	ExN_3mo2	Female	3mo	0	0	0	0	17278199316
Isocortex	ExN_3mo3	Female	3mo	0	0	0	0	18383810684
Isocortex	ExN_9mo1	Female	9mo	4011	8066.22	4.43866e+07	175.482	22857086531
Isocortex	ExN_9mo2	Female	9mo	3885	6452.98	38616354	184.749	21028519608
Isocortex	ExN_9mo3	Female	9mo	5317	8388.87	57924531	284.098	18715382451
Isocortex	ExN_12mo1	Female	12mo	9601	16170.5	1.43601e+08	378.14	25390064782
Isocortex	ExN_12mo2	Female	12mo	7802	10374.1	8.11425e+07	295.875	26369250566
Isocortex	ExN_12mo3	Female	12mo	7025	14509.1	1.15151e+08	317.025	22159128280
Hippocampus	ExN_3mo1	Female	3mo	0	0	0	0	6184711231
Hippocampus	ExN_3mo2	Female	3mo	0	0	0	0	5719391233
Hippocampus	ExN_3mo3	Female	3mo	0	0	0	0	5848295638
Hippocampus	ExN_9mo1	Female	9mo	821	5990.48	5.73919e+06	129.53	6338316041
Hippocampus	ExN_9mo2	Female	9mo	774	6230.1	7.48964e+06	138.466	5589813174
Hippocampus	ExN_9mo3	Female	9mo	620	4792.39	4.99309e+06	106.324	5831250758
Hippocampus	ExN_12mo1	Female	12mo	1643	8889.73	1.46058e+07	237.277	6924405956
Hippocampus	ExN_12mo2	Female	12mo	2343	7537.69	1.06318e+07	316.891	7393711307
Hippocampus	ExN_12mo3	Female	12mo	1234	9684.24	1.93544e+07	170.317	7245330169
Alveus	ExN_3mo1	Female	3mo	0	0	0	0	505382580
Alveus	ExN_3mo2	Female	3mo	0	0	0	0	456794758
Alveus	ExN_3mo3	Female	3mo	0	0	0	0	5.61858e+08
Alveus	ExN_9mo1	Female	9mo	57	1727.78	298483	113.527	502084677
Alveus	ExN_9mo2	Female	9mo	39	1382.22	172681	84.4306	4.61918e+08
Alveus	ExN_9mo3	Female	9mo	37	1796.89	259021	90.0009	4.11107e+08
Alveus	ExN_12mo1	Female	12mo	108	3555.31	467974	210.511	513036861
Alveus	ExN_12mo2	Female	12mo	138	4773.41	699921	253.805	5.43724e+08
Alveus	ExN_12mo3	Female	12mo	170	3887.98	660956	325.599	5.22115e+08

## Sheet: Table S5
3D amyloid plaque burden of 6 month-old OL-ExN-Bace1cKO;AD mice
Region	Identifier	Sex	Group	Total plaque number	Mean plaque volume (μm3)	Total plaque volume (μm3)	Plaque/mm3	Region volume (μm3)
Isocortex	OLExN_cKO1	Male	cKO	12	1381.01	33810.1	0.717306	1.67293e+10
Isocortex	OLExN_cKO2	Male	cKO	2	1201.47	1682.06	0.105797	1.89041e+10
Isocortex	OLExN_cKO3	Male	cKO	4	1081.33	4541.57	0.176329	2.26849e+10
Hippocampus	OLExN_cKO1	Male	cKO	0	0	0	0	5.92614e+09
Hippocampus	OLExN_cKO2	Male	cKO	0	0	0	0	6.69654e+09
Hippocampus	OLExN_cKO3	Male	cKO	0	0	0	0	5.58045e+09
Alveus	OLExN_cKO1	Male	cKO	0	0	0	0	4.71872e+08
Alveus	OLExN_cKO2	Male	cKO	0	0	0	0	5.33215e+08
Alveus	OLExN_cKO3	Male	cKO	0	0	0	0	4.02533e+08
Inferior colliculus	OLExN_cKO1	Male	cKO	270	6545.39	282499	562.314	4.80159e+08
Inferior colliculus	OLExN_cKO2	Male	cKO	227	5890.85	254249	418.372	5.42579e+08
Inferior colliculus	OLExN_cKO3	Male	cKO	215	5301.76	228824	475.506	4.5215e+08
Thalamus	OLExN_cKO1	Male	cKO	0	0	0	0	2.16135e+09
Thalamus	OLExN_cKO2	Male	cKO	0	0	0	0	2.44233e+09
Thalamus	OLExN_cKO3	Male	cKO	0	0	0	0	2.03527e+09

## Sheet: Table S6
Identifier	Fraction	Dissected cortex (6-month-old male mice)			Dissected WM (6-month-old male mice)
		Aβ38 (pg/mg)	Aβ40 (pg/mg)	Aβ42 (pg/mg)	Aβ38 (pg/mg)	Aβ40 (pg/mg)	Aβ42 (pg/mg)
Plate 1
Control1	Insoluble	3098.85	296.6	22041.1	2263.56	176.761	12828.7
Control2	Insoluble	3597	300.07	23360.4	2338.57	170.927	12454
Control3	Insoluble	4381.08	336.621	18531.5	3836.43	260.457	14050.6
Control4	Insoluble	4049.4	324.562	18340.9	3697.39	251.367	13716.8
OL_cKO1	Insoluble	3383	265.549	14917.3	1202.18	73.4464	7668.49
OL_cKO2	Insoluble	3378.64	239.192	13563.1	1247.44	74.2986	7708.64
OL_cKO3	Insoluble	2711.04	234.225	14464.5	1484.4	105.326	9140.2
OL_cKO4	Insoluble	2855.15	235.621	14717.9	1256.25	93.5041	7948.07
ExN_cKO1	Insoluble	218.608	43.1606	79.4785	N/A	N/A	93.5732
ExN_cKO2	Insoluble	49.8156	21.9148	206.228	86.9173	N/A	223.26
ExN_cKO3	Insoluble	N/A	58.0936	89.7748	N/A	N/A	103.491
ExN_cKO4	Insoluble	100.252	N/A	256.414	160.246	N/A	293.433
Control1	Soluble	206.263	18.2412	165.606	106.428	2.16331	139.584
Control2	Soluble	190.128	15.0864	147.916	93.4012	4.00369	113.861
Control3	Soluble	362.026	24.3119	150.592	217.442	5.12035	115.977
Control4	Soluble	354.672	24.9264	148.582	228.931	N/A	116.72
OL_cKO1	Soluble	192.097	13.6869	120.934	83.2074	4.20864	83.6557
OL_cKO2	Soluble	203.418	12.6289	127.356	82.7773	N/A	84.0841
OL_cKO3	Soluble	199.44	13.5215	117.248	72.111	N/A	90.6288
OL_cKO4	Soluble	238.833	15.518	137.414	74.7181	N/A	79.1858
ExN_cKO1	Soluble	113.121	N/A	21.9854	72.1446	N/A	47.0258
ExN_cKO2	Soluble	144.062	N/A	28.4431	N/A	N/A	26.9803
ExN_cKO3	Soluble	103.165	N/A	23.0387	N/A	N/A	39.5222
ExN_cKO4	Soluble	133.591	N/A	27.3819	33.606	N/A	43.4083
Plate 2
Control5	Insoluble	5777.94	493.213	26907.7	3451	243.201	11855.7
Control6	Insoluble	6546.57	520.116	22847.6	4462.48	281.475	10757.7
Control7	Insoluble	6070.66	508.926	26530.8	3418.33	193.363	11228.9
OL_cKO5	Insoluble	8064.82	607.76	19917.5	2049.72	138.719	8062.94
OL_cKO6	Insoluble	5095.53	411.372	19492.8	1925.58	144.765	6624.69
OL_cKO7	Insoluble	7412.33	566.191	18421.6	1963.79	132.611	7269.99
ExN_cKO5	Insoluble	N/A	N/A	42.9745	N/A	N/A	120.417
ExN_cKO6	Insoluble	N/A	32.4554	62.8156	N/A	N/A	56.2644
ExN_cKO7	Insoluble	N/A	38.3412	52.154	N/A	N/A	16.1313
OL-ExN_cKO1	Insoluble	N/A	N/A	12.7657	N/A	N/A	4.20048
OL-ExN_cKO2	Insoluble	N/A	N/A	17.3313	N/A	N/A	21.046
OL-ExN_cKO3	Insoluble	34.7448	N/A	17.8788	N/A	N/A	16.1476
Control5	Soluble	124.331	14.1623	104.053	96.9995	7.5723	95.8616
Control6	Soluble	222.864	19.846	93.1737	259.675	19.5435	123.557
Control7	Soluble	127.56	17.0958	112.629	99.1284	9.80027	108.603
OL_cKO5	Soluble	124.235	13.0253	88.5046	63.0505	3.27843	47.6962
OL_cKO6	Soluble	118.384	10.8407	76.0411	50.7903	N/A	39.8067
OL_cKO7	Soluble	166.742	15.5592	108.737	59.6083	N/A	46.5195
ExN_cKO5	Soluble	63.5049	22.8397	16.0658	44.263	N/A	29.9834
ExN_cKO6	Soluble	114.847	22.0454	18.4292	27.0863	N/A	24.6595
ExN_cKO7	Soluble	N/A	N/A	2.90906	N/A	N/A	15.4444
OL-ExN_cKO1	Soluble	10.5899	0.591438	0.684794	3.13288	N/A	0.757578
OL-ExN_cKO2	Soluble	5.00925	0.531025	1.16361	N/A	N/A	0.889589
OL-ExN_cKO3	Soluble	N/A	N/A	1.27364	N/A	N/A	0.765505

## Sheet: Table S7
Name (Anti-)	Host Species	Dil. Factor	Company/Source	Cat. number	Usage
6E10	mouse	1:1000	BioLegend	803001	IHC (Paraffin)
Actin	mouse	1:1000	Sigma	A3853	WB
APP-1D1	rat	1:500	Sigma	MABN2287	IHC (Paraffin)
APP-Y188	rabbit	1:500	Abcam	ab32136	IHC (Paraffin), ICC
BACE1	rabbit	1:250	Abcam	ab183612	IHC (Vibratome), ICC
BACE1-3D5	mouse	1:250	Gifted by Vassar lab, culture supernatant		IHC (Vibratome), ICC, WB
BCAS1	guinea pig	1:250	Synaptic Systems	445 003	IHC (Paraffin)
CAII	rabbit	1:1000	Abcam	ab124687	IHC (Paraffin)
Iba1	rabbit	1:500	Wako	019-19741	IHC (Paraffin)
NeuN	chicken	1:500	Aves	NUN	IHC (Paraffin)
PLP-aa3	rat	1:200	Generated in-house, culture supernatant		IHC (Paraffin), ICC
RFP	rabbit	1:500	Rockland	600-401-379	IHC (Paraffin)
APP	rabbit	1:500	Synaptic Systems	127 003	WB
PSEN1	rat	1:500	Sigma	MAB1563	WB

## Sheet: Table S8
Name (Anti-)	Host species	Dil. Factor	Company	Cat. number
guinea pig DL 650	Goat	1:1000	Invitrogen	SA5-10097
mouse Alexa 555	Donkey	1:1000	Invitrogen	A-31570
mouse DL 488	Goat	1:1000	Dianova	115-485-003
mouse HRP	Goat	1:10000	Dianova	115-035-003
mouse IRDye 680	Goat	1:5000	Licor	926-68070
rabbit Alexa 488	Donkey	1:1000	Invitrogen	A-21206
rabbit Alexa 555	Donkey	1:1000	Invitrogen	A-31572
rabbit DL 650	Donkey	1:1000	Invitrogen	SA5-10041
rabbit HRP	Goat	1:10000	Dianova	111-035-003
rabbit IRDye 800	Goat	1:5000	Licor	926-32211
rat DL 488	Goat	1:1000	Invitrogen	SA5-10018
rat DL 650	Donkey	1:5000	Invitrogen	SA5-10029
