# Supplementary material for: Oligodendrocytes produce amyloid-β and contribute to plaque formation alongside neurons in Alzheimer’s disease model mice
Source: Nat Neurosci. 2024 Aug 5;27(9):1668–74. doi: 10.1038/s41593-024-01730-3 (PMC11374705; doi:10.1038/s41593-024-01730-3)
Supplement: Supplementary file 4 — Source data for Figs. 2 and 3 and Extended Data Figs. 1–10 [file 41593_2024_1730_MOESM4_ESM.xlsx]

## Sheet: Main Fig 2
Main Fig 2f												Main Fig 2k
Sex	Normalized total plaque number											Sex	Normalized total plaque number
Male	Cortex Ctrl	Cortex CNP	Hip Ctrl	Hip CNP	WM Ctrl	WM CNP	Col Ctrl	Col CNP	Thal Ctrl	Thal CNP		Male	Cortex Ctrl	Cortex NEX	Hip Ctrl	Hip NEX	WM Ctrl	WM NEX	Col Ctrl	Col NEX	Thal Ctrl	Thal NEX
	0.97422	0.775179	1.04415	0.543779	1.22169	0.244338	0.763379	0.325289	1.16262	0.449559			0.964699	0.026205	0.950343	0.014355	0.926829	0	0.937173	0.746073	1.00741	0
	1.09836	0.715112	0.76253	0.525173	0.843266	0.271156	1.10965	0.886674	1.00237	0.715208			1.01037	0.031427	1.13616	0.025786	0.929878	0	1.01309	0.827225	1.09791	0
	1.03312	0.767624	1.00101	0.719964	0.923719	0.4559	1.00472	0.411857	0.949667	0.764681			1.0698	0.031285	0.910203	0.085863	0.612805	0	0.777487	0.89267	0.972525	0.046882
	1.05812	0.763706	1.00073	0.873034	0.879023	0.592968	1.19885	0.493179	0.814154	0.52592			0.844782	0.025066	0.925355	0.014089	1.07622	0.021341	0.981675	0.853403	0.87331	0.110118
	0.836178	0.610928	1.19158	0.816654	1.1323	0.497616	0.9234	0.70042	1.0712	0.616262			1.11035	0.016093	1.07794	0.00638	1.45427	0.036585	1.29058	1.05759	1.04884	0.017444
Female	0.974673	0.72836	0.86686	0.676171	0.857833	0.366492	0.744681	0.755145	0.795235	0.64163		Female	1.08297	0.0201018	1.01091	0.00619579	1.19027	0	1.4862	0.993631	0.938353	0.241904
	1.01499	0.726028	1.01506	0.703355	1.20016	0.434958	0.980119	0.688873	1.03229	0.539429			0.937253	0.0280297	0.845225	0.0107927	0.65913	0.0213311	0.694268	0.917197	1.10613	0.119001
	1.02777	0.733429	0.947606	0.604285	1.14378	0.304068	1.01151	0.730729	0.912554	0.570876			0.940272	0.0105153	1.07107	0.00699524	1.06869	0.0533276	0.866242	1.2017	0.932501	0.100143
	0.914412	0.639034	1.03761	0.485079	0.773258	0.241643	1.14754	0.988839	0.938558	0.5612			0.982698	0.0369196	1.05428	0.0211856	1.19241	0.081058	0.946921	1.06369	0.834309	0.0299129
	1.06816	0.674386	1.13286	0.796384	1.02497	0.592026	1.11615	0.798744	1.32136	0.495283			1.0568	0.0291575	1.01851	0.0151897	0.889505	0	1.00637	1.12739	1.18871	0.108597
Sex	Normalized mean plaque volume (μm3)											Sex	Normalized mean plaque volume (μm3)
Male	Cortex Ctrl	Cortex CNP	Hip Ctrl	Hip CNP	WM Ctrl	WM CNP	Col Ctrl	Col CNP	Thal Ctrl	Thal CNP		Male	Cortex Ctrl	Cortex NEX	Hip Ctrl	Hip NEX	WM Ctrl	WM NEX	Col Ctrl	Col NEX	Thal Ctrl	Thal NEX
	0.719003	0.848206	0.881381	0.728877	1.13357	0.490958	0.949114	0.64399	0.911428	0.897887			0.629328	0.222372	0.738792	0.324536	0.729126	0	0.957375	1.03002	1.10695	0
	1.02323	0.934599	0.902229	0.597691	0.831987	0.612506	0.859898	0.844773	0.975133	0.898356			1.01494	0.053151	1.14245	0.051691	1.02825	0	0.723797	0.881663	1.08414	0
	1.1845	0.677082	0.987848	0.913048	0.837992	0.718506	0.66146	0.88663	0.750102	0.908797			1.04875	0.152771	0.815842	0.236676	1.12043	0	0.668688	0.813335	0.774866	0.106387
	0.99855	0.886243	1.23497	1.00586	0.945778	0.765918	1.28149	0.825284	1.3358	0.852373			0.888757	0.252896	0.873194	0.228538	0.5777	0.018731	1.05817	0.818888	0.758901	0.074471
	1.07472	0.708995	0.993568	0.804685	1.25067	0.699276	1.24804	1.34215	1.02754	0.761293			1.41822	0.171967	1.42972	0.056775	1.5445	0.054191	1.59197	1.29533	1.27514	0.151982
Female	0.817145	1.05236	0.726424	0.661576	0.610603	0.829332	0.890984	0.959191	0.944679	1.35667		Female	1.13125	0.110316	1.39262	0.384124	1.30219	0	1.06123	1.29801	1.47114	0.14548
	0.972813	0.66756	1.42564	1.14882	1.70831	0.619777	0.83648	1.09492	1.31828	1.04171			1.08839	0.355076	0.806464	0.300214	1.13553	0.0188423	0.912117	0.856361	0.709731	0.0615535
	1.01357	0.720982	1.02704	1.0041	0.783629	0.68332	1.20943	0.823493	1.21851	0.759283			0.947441	0.112473	1.2943	0.246007	0.941992	0.0520643	0.842669	1.02495	1.02603	0.0417494
	0.947921	0.763701	0.898729	0.631923	1.15197	0.525642	0.749009	0.999775	0.867208	0.502243			0.905051	0.377913	0.822952	0.170593	0.951307	0.133878	1.33349	1.03195	0.824933	0.058582
	1.24855	0.701814	0.922174	0.622625	0.745495	0.63529	1.3141	0.735178	0.651327	1.2406			0.927869	0.275625	0.68366	0.0341122	0.668983	0	0.8505	0.39067	0.968157	0.0618992
Sex	Normalized total plaque volume (μm3)											Sex	Normalized total plaque volume (μm3)
Male	Cortex Ctrl	Cortex CNP	Hip Ctrl	Hip CNP	WM Ctrl	WM CNP	Col Ctrl	Col CNP	Thal Ctrl	Thal CNP		Male	Cortex Ctrl	Cortex NEX	Hip Ctrl	Hip NEX	WM Ctrl	WM NEX	Col Ctrl	Col NEX	Thal Ctrl	Thal NEX
	0.825966	0.741103	0.894055	0.526258	0.662406	0.29872	1.21071	0.529995	0.956569	0.657658			0.597545	0.005735	0.68944	0.004575	0.778109	0	1.13336	0.665866	1.02236	0
	1.09023	0.648335	0.689543	0.609581	1.1731	0.222248	0.702021	0.596454	0.964367	0.69656			1.0093	0.001644	1.27459	0.001309	1.10094	0	0.700471	0.80984	1.07348	0
	1.1871	0.66594	0.991102	0.734195	1.31863	0.322699	0.743796	0.438631	0.741821	0.951474			1.10428	0.004704	0.729184	0.019955	0.790577	0	0.598166	0.885076	0.715651	0.001701
	1.02495	0.656567	1.23869	0.889504	0.967108	0.263624	1.32457	0.585667	1.32105	0.771252			0.738974	0.006239	0.793437	0.003162	0.715882	0.000294	0.907371	0.788783	0.751434	0.001531
	0.871757	0.525254	1.18661	0.817794	0.878755	0.2109	1.0189	0.7505	1.01619	0.508869			1.5499	0.002724	1.51335	0.000356	1.6145	0.000939	1.66063	1.36549	1.43708	0.002431
Female	0.672721	0.645408	0.626292	0.616357	0.76036	0.204847	0.583747	0.783151	0.694986	0.926002		Female	1.22364	0.0158184	1.30966	0.00349397	1.53933	0	1.55879	0.679532	1.36526	0.0298268
	1.01021	0.495866	1.43926	0.803643	1.34006	0.306392	0.721306	0.6636	1.25895	0.519851			1.01887	0.00994069	0.94581	0.0030142	0.743327	3.9917e-05	0.625864	0.776287	0.776411	0.00724431
	1.06579	0.541008	0.967948	0.603472	1.0187	0.236151	1.07631	0.529421	1.02869	0.400997			0.889779	0.00118126	1.28963	0.00160089	0.99979	0.00022059	0.721438	1.21731	0.946248	0.0041349
	0.886819	0.499308	0.927476	0.30487	1.01242	0.144364	1.11568	0.869787	1.22119	0.260752			0.888321	0.0139356	0.807131	0.00336213	1.12657	0.00096002	1.24797	1.08487	0.680674	0.00173307
	1.36446	0.746476	1.03903	0.520841	0.868463	0.25584	1.50296	1.21191	0.79619	0.912384			0.979393	0.00802686	0.647764	0.00048203	0.590983	0	0.84593	0.527878	1.23141	0.00664807
Sex	Normalized plaque/mm3											Sex	Normalized plaque/mm3
Male	Cortex Ctrl	Cortex CNP	Hip Ctrl	Hip CNP	WM Ctrl	WM CNP	Col Ctrl	Col CNP	Thal Ctrl	Thal CNP		Male	Cortex Ctrl	Cortex NEX	Hip Ctrl	Hip NEX	WM Ctrl	WM NEX	Col Ctrl	Col NEX	Thal Ctrl	Thal NEX
	0.973496	0.589984	0.791852	0.269718	0.848474	0.361805	1.1035	0.395425	1.29822	0.600684			0.932745	0.026657	0.922517	0.013395	0.954208	0	1.02798	0.780539	1.16238	0
	1.06724	0.713542	0.883775	0.566468	1.00267	0.346155	1.07486	0.853823	0.808492	0.660753			0.993488	0.033129	1.07526	0.026951	0.874215	0	0.985248	0.898397	1.02356	0
	0.974208	0.72528	1.09533	0.771123	0.7927	0.609458	0.835048	0.360544	1.02548	0.726828			0.990188	0.030963	0.783323	0.094212	0.655599	0	0.909432	0.924661	0.968424	0.060747
	1.12526	0.829297	1.04941	1.04954	1.015	0.749299	1.1961	0.480054	0.676383	0.872194			1.08552	0.022965	1.15027	0.013165	1.31143	0.020486	1.14827	0.763767	0.81053	0.105524
	0.859794	0.663438	1.17963	0.839635	1.34116	0.599439	0.790483	0.796627	1.19142	0.697755			0.998058	0.020686	1.06863	0.007712	1.20455	0.042363	0.929064	1.11751	1.03511	0.016865
Female	1.0241	0.819005	0.997159	0.714801	0.943983	0.437453	0.612303	0.602016	0.836987	0.769205		Female	1.02008	0.0242459	0.874947	0.0073064	1.17723	0	1.44189	0.969881	1.0841	0.15661
	1.04597	0.795707	1.0905	0.757883	1.2307	0.469292	1.30261	0.710524	1.09481	0.540881			0.810965	0.02769	0.713334	0.0121163	0.639676	0.0188993	1.06939	0.784739	0.980887	0.114008
	0.996373	0.859168	0.904217	0.679532	1.06502	0.368393	0.854898	0.786101	0.829602	0.640413			1.15135	0.0105683	1.26827	0.00747837	1.2469	0.0532917	0.883052	1.51883	1.10316	0.113662
	0.910957	0.627337	1.07978	0.444166	0.829807	0.262297	1.38166	0.587665	0.940649	0.460656			1.00789	0.0367498	1.09063	0.0214742	1.18341	0.0802877	0.905298	1.14989	0.692341	0.0339113
	1.0226	0.76125	0.928342	0.749146	0.930493	0.614453	0.848524	0.798394	1.29795	0.762929			1.00972	0.026932	1.05282	0.0160856	0.75279	0	0.700374	1.0053	1.13951	0.114632
Sex	Normalized region volume (μm3)											Sex	Normalized region volume (μm3)
Male	Cortex Ctrl	Cortex CNP	Hip Ctrl	Hip CNP	WM Ctrl	WM CNP	Col Ctrl	Col CNP	Thal Ctrl	Thal CNP		Male	Cortex Ctrl	Cortex NEX	Hip Ctrl	Hip NEX	WM Ctrl	WM NEX	Col Ctrl	Col NEX	Thal Ctrl	Thal NEX
	1.0001	1.15506	0.950503	1.05117	0.904191	0.827977	0.678509	0.806852	0.86707	0.724617			1.02965	0.978682	1.01755	1.05853	0.971761	1.06267	0.904631	0.948472	0.860782	0.74444
	1.0285	1.00155	0.9341	1.0037	1.03112	0.960396	1.01256	1.01856	1.20038	0.797078			1.01246	0.944411	1.04371	0.945033	1.06417	1.03808	1.02033	0.913677	1.06533	1.00937
	1.05978	1.0577	0.989401	1.0108	0.967809	0.917122	1.18011	1.12041	0.896625	0.876786			1.07559	1.00589	1.14775	0.900231	0.935162	0.930751	0.848321	0.957957	0.997396	0.7665
	0.93972	0.920311	1.03241	1.04594	1.06178	0.970235	0.983072	1.00764	1.16542	1.05214			0.774758	1.08659	0.794621	1.0571	0.821033	1.04226	0.848321	1.10874	1.07012	1.03642
	0.971902	1.01234	1.09359	1.15054	1.0351	1.06726	1.14574	0.862368	0.870509	1.15736			1.10755	0.774518	0.996363	0.817176	1.20787	0.864011	1.3784	0.939081	1.00637	1.0273
Female	0.95136	0.97787	0.86425	0.940429	0.910328	0.923177	1.14784	1.18386	0.991811	0.870754		Female	1.04996	0.819945	1.12856	0.8283	0.993637	0.760295	1.00192	0.995848	0.850798	1.51828
	0.970003	1.00328	0.925382	0.922628	0.976891	1.02131	0.710135	0.915035	0.984277	1.04108			1.14299	1.00112	1.15737	0.870067	1.01263	1.10919	0.63107	1.13612	1.10844	1.02599
	1.0311	0.938646	1.04186	0.88407	1.07583	0.909518	1.11669	0.877314	1.14826	0.930537			0.80767	0.984023	0.824902	0.913672	0.842286	0.983409	0.95354	0.769082	0.83088	0.866032
	1.0034	1.12007	0.955334	1.08573	0.933484	1.01516	0.783868	1.58808	0.812938	1.27173			0.964267	0.993553	0.944222	0.963648	0.99022	0.992175	1.01674	0.89918	1.1845	0.867045
	1.04414	0.974099	1.21317	1.05684	1.10346	1.0617	1.24147	0.944208	1.06271	0.677676			1.0351	1.07071	0.944938	0.922374	1.16122	1.12051	1.39673	1.09009	1.02538	0.931192

## Sheet: Main Fig 3
Main Fig 3a
Cortex insoluble
Ctrl Abeta 42	CNP Abeta 42	NEX Abeta 42	Ctrl Abeta 38	CNP Abeta 38	NEX Abeta 38	Ctrl Abeta 40	CNP Abeta 40	NEX Abeta 40
1.0716	0.725252	0.00386409	0.819459	0.8946	0.0578086	0.943196	0.844451	0.137252
1.13574	0.659411	0.0100264	0.951189	0.893445	0.0131732	0.954228	0.760636	0.0696895
0.900963	0.703236	0.00436468	1.15853	0.716907	0	1.07046	0.744841	0.184739
0.891701	0.715555	0.0124664	1.07082	0.755014	0.0265105	1.03211	0.749281	0
1.05816	0.631063	0.00169	0.942303	1.05968	0	0.972005	0.965001	0.0639618
0.898496	0.766568	0.00247026	1.06765	0.831012	0	1.02502	0.810716	0.0755613
1.04334	0.652271	0.00205099	0.990042	1.08842	0	1.00297	1.00467	0
Cortex soluble
Ctrl Abeta 42	CNP Abeta 42	NEX Abeta 42	Ctrl Abeta 38	CNP Abeta 38	NEX Abeta 38	Ctrl Abeta 40	CNP Abeta 40	NEX Abeta 40
1.08116	0.78952	0.143532	0.741226	0.69032	0.406512	0.883718	0.663078	0
0.965674	0.831445	0.185691	0.683246	0.731004	0.5177	0.73088	0.611823	0
0.983142	0.765458	0.150409	1.30098	0.716709	0.370734	1.17782	0.655066	0
0.970021	0.897108	0.178763	1.27455	0.858271	0.480073	1.20759	0.75179	0
1.00743	0.856894	0.150138	0.785657	0.785045	0.387334	0.83138	0.764632	0
0.9021	0.736223	0.17843	1.40829	0.748073	0.725724	1.16503	0.636389	0
1.09047	1.05279	0.0281653	0.806057	1.05365	0	1.00359	0.913379	0
Main Fig 3b
White matter insoluble
Ctrl Abeta 42	CNP Abeta 42	NEX Abeta 42	Ctrl Abeta 38	CNP Abeta 38	NEX Abeta 38	Ctrl Abeta 40	CNP Abeta 40	NEX Abeta 40
0.967289	0.578208	0.00705546	0.746067	0.396237	0	0.822611	0.341805	0
0.939035	0.581235	0.0168339	0.77079	0.411154	0.0286479	0.795461	0.345771	0
1.05942	0.689175	0.00780329	1.26449	0.489256	0	1.21212	0.490166	0
1.03425	0.599288	0.022125	1.21866	0.414059	0.0528171	1.16981	0.43515	0
White matter soluble
Ctrl Abeta 42	CNP Abeta 42	NEX Abeta 42	Ctrl Abeta 38	CNP Abeta 38	NEX Abeta 38	Ctrl Abeta 40	CNP Abeta 40	NEX Abeta 40
1.14851	0.688323	0.38693	0.658793	0.515055	0.446576	0.766632	1.49145	0
0.936855	0.691848	0.221995	0.578154	0.512392	0	1.41882	0	0
0.954265	0.745699	0.325191	1.34597	0.446368	0	1.81454	0	0
0.960375	0.651545	0.357165	1.41708	0.462506	0.208022	0	0	0

## Sheet: Ext Fig 1
Extended Data Fig 1c
Study	CellType_standard	App	Bace1	Psen1	Psen2
DeppSun_3m	Ext_Neuron	0.946697	0.241934	0.35575	0.108025
DeppSun_6m	Ext_Neuron	0.940053	0.286439	0.383611	0.128112
Ximerakis2019	Ext_Neuron	0.971731	0.215548	0.0812721	0.0636042
Ziesel2018	Ext_Neuron	0.856822	0.225272	0.086214	0.0624696
DeppSun_3m	Inh_Neuron	0.95117	0.261445	0.29705	0.0966429
DeppSun_6m	Inh_Neuron	0.955471	0.279474	0.393554	0.127651
Ximerakis2019	Inh_Neuron	0.705056	0.117113	0.045376	0.0267934
Ziesel2018	Inh_Neuron	0.66745	0.17954	0.0769457	0.0487518
DeppSun_3m	OPC	0.956522	0.121118	0.124224	0.0341615
DeppSun_6m	OPC	0.837638	0.147601	0.180812	0.0479705
Ximerakis2019	OPC	0.466085	0.108527	0.0775194	0.0649225
Ziesel2018	OPC	0.268293	0.0890244	0.0597561	0.0219512
DeppSun_3m	NFOL	0.984127	0.380952	0.285714	0.031746
DeppSun_6m	NFOL	0.661017	0.372881	0.338983	0.118644
Ximerakis2019	NFOL	0.877743	0.388715	0.103448	0.0438871
Ziesel2018	NFOL	0.809444	0.625314	0.0871752	0.0391171
DeppSun_3m	MOL	1	0.141134	0.147165	0.0416164
DeppSun_6m	MOL	0.999086	0.165448	0.184644	0.0493601
Ximerakis2019	MOL	0.948969	0.178071	0.093817	0.104864
Ziesel2018	MOL	0.892105	0.520619	0.120417	0.0701807
DeppSun_3m	AST	0.875659	0.128109	0.139412	0.0391861
DeppSun_6m	AST	0.834913	0.135071	0.139021	0.0402844
Ximerakis2019	AST	0.095224	0.0648176	0.0692673	0.0459804
Ziesel2018	AST	0.354659	0.0521574	0.0573789	0.0235827
DeppSun_3m	MG	0.994949	0.0479798	0.156566	0.0277778
DeppSun_6m	MG	0.996283	0.0669145	0.197026	0.0334572
Ximerakis2019	MG	0.227411	0.0170441	0.108335	0.0508989
Ziesel2018	MG	0.30398	0.0115622	0.0707179	0.0200323
DeppSun_3m	Endo	0.990991	0.126126	0.13964	0.0585586
DeppSun_6m	Endo	1	0.194357	0.197492	0.0971787
Ximerakis2019	Endo	0.817088	0.0364994	0.0555786	0.0568229
Ziesel2018	Endo	0.580991	0.0424119	0.0728155	0.035258
DeppSun_3m	Pericyte	0.979167	0.145833	0.104167	0.0208333
DeppSun_6m	Pericyte	1	0.146341	0.121951	0.0243902
Ximerakis2019	Pericyte	0.710204	0.0557823	0.0721088	0.0517007
Ziesel2018	Pericyte	0.61096	0.068953	0.074941	0.0401016
Extended Data Fig 1d
Study	CellType_standard	APP	BACE1	PSEN1	PSEN2
Lake2018	Ext_Neuron	0.394385	0.0864583	0.0683529	0.0122059
Jaekel2019	Ext_Neuron	0.756794	0.112892	0.0829268	0.0181185
Zhou2020	Ext_Neuron	0.744599	0.129556	0.0448488	0.0282967
Lake2018	Inh_Neuron	0.438014	0.097973	0.0715335	0.0157168
Jaekel2019	Inh_Neuron	0.748792	0.125604	0.0772947	0.0241546
Zhou2020	Inh_Neuron	0.70669	0.154187	0.0631369	0.0400975
Lake2018	OPC	0.28056	0.05081	0.0802651	0.00147275
Jaekel2019	OPC	0.587654	0.116049	0.190123	0
Zhou2020	OPC	0.628883	0.132662	0.11335	0.0167926
Lake2018	MOL	0.368505	0.126116	0.270542	0.000686656
Jaekel2019	MOL	0.652948	0.277253	0.438821	0.00389321
Zhou2020	MOL	0.682032	0.27963	0.301644	0.00482814
Lake2018	AST	0.120444	0.0396197	0.0669572	0.00356577
Jaekel2019	AST	0.334081	0.118834	0.192825	0.0044843
Zhou2020	AST	0.201046	0.0957829	0.121281	0.0290945
Lake2018	MG	0.19709	0.0343915	0.104497	0.00396825
Jaekel2019	MG	0.126582	0.0506329	0.113924	0.0126582
Zhou2020	MG	0.274366	0.063662	0.113239	0.0135211
Lake2018	Endo	0.310502	0.0502283	0.0821918	0.0182648
Jaekel2019	Endo	0.525862	0.0431034	0.0603448	0.0172414
Zhou2020	Endo	0.494867	0.0595483	0.073922	0.0533881
Lake2018	Pericyte	0.272727	0.0287081	0.0669856	0.00956938
Jaekel2019	Pericyte	0.530303	0.0681818	0.0909091	0.0454545
Zhou2020	Pericyte	0	0	0	0

## Sheet: Ext Fig 2
Extended Data Fig 2f
Nuclei/mm2
	Ctrl				AD
L1-2	623.991	621.476	607.545		1033.13	732.651	673.499	890.266
L3-4	627.52	526.224	628.914		1026.6	651.306	716.622	773.833
L5-6	521.296	538.916	607.837		864.992	672.383	630.12	755.512
%MBP+/nuclei
	Ctrl				AD
L1-2	4.71545	6.62967	7.14757		13.2164	4.53955	4.20924	8.0599
L3-4	11.1954	13.1572	12.9831		18.0902	12.1166	8.3841	12.3573
L5-6	30.0769	22.357	18.1574		26.6727	23.4018	13.6663	16.4953
%MBP+APP+/MBP+
Ctrl L1-2	AD L1-2	Ctrl L3-4	AD L3-4	Ctrl L5-6	AD L5-6
53.5374	41.4341	28.8453	49.5421	19.8742	51.9532
54.7754	59.286	64.3698	49.818	38.4256	42.8681
80.0854	95.4902	59.6737	86.2756	63.043	83.7717
	79.75		70.7711		72.3481
%MBP+BACE1+/MBP+
Ctrl L1-2	AD L1-2	Ctrl L3-4	AD L3-4	Ctrl L5-6	AD L5-6
48.6876	58.5417	50.2467	33.4615	31.6799	63.9925
48.1179	44.7976	46.1529	37.2893	48.9535	44.5042
67.5505	27.9487	60.0046	41.5771	59.528	37.0724

## Sheet: Ext Fig 3
Extended Data Fig 3e
Ctx OL	Ctx Neu	Hip OL	Hip Neu	CC OL	CC Neu
95.9494	0.70708	92.2078	0.436863	99.0798	0
96.2963	0.743438	93.8461	0.591716	98.9305	0
95.1456	0.818833	87.7193	0.376884	98.2036	0

## Sheet: Ext Fig 4
Extended Data Fig 4b,c							Extended Data Fig 4d																															Extended Data Fig 4f,g							Extended Data Fig 4k,l
Ctrl1	Ctrl2	CNP1	CNP2	NEX1	NEX2		Layer 2						Layer 3						Layer 4						Layer 5						Layer 6							Ctrl1	Ctrl2	CNP1	CNP2	NEX1	NEX2		Ctrl1	Ctrl2	CNP1	CNP2	NEX1
12	11	30	10	3	1		Ctrl1	Ctrl2	CNP1	CNP2	NEX1	NEX2	Ctrl1	Ctrl2	CNP1	CNP2	NEX1	NEX2	Ctrl1	Ctrl2	CNP1	CNP2	NEX1	NEX2	Ctrl1	Ctrl2	CNP1	CNP2	NEX1	NEX2	Ctrl1	Ctrl2	CNP1	CNP2	NEX1	NEX2		7	3	10	3	2	5		12	11	14	7	0
16	16	18	2	2	2		2	11	30	10	3	1	1	8	6	6	1	1	4	12	17	10	1	3	4	10	7	3	8	2	2	11	30	10	3	1		4	14	7	1	2	3		6	14	7	11	2
8	6	3	4	5	3		5	16	18	2	2	2	8	1	8	1	2	1	4	10	1	9	2	1	8	1	10	6	4	1	5	16	18	2	2	2		6	3	5	2	7	7		5	11	16	23	6
9	8	18	4	3	1		14	6	3	4	5	3	2	1	4	5	1	2	11	8	3	20	2	3	18	1	4	1	9	2	14	6	3	4	5	3		5	2	2	3	2	3		10	8	3	12	4
2	13	11	10	3	1		12	8	18	4	3	1	12	3	2	5	2	1	6	5	1	2	1	4	4	4	32	6	1	4	12	8	18	4	3	1		9	2	3	2	3	5		1	10	8	12	4
5	3	5	7	10	1		6	13	11	10	3	1	5	7	3	9	1	1	12	3	4	11	1	1	4	13	18	8	1	2	6	13	11	10	3	1		7	3	1	3	3	6		3	4	5	11	1
14	13	15	10	3	1		12	3	5	7	10	1	7	2	2	6	1	1	7	8	11	10	4	1	6	4	12	4	3	2	12	3	5	7	10	1		5	2	1	1	5	8		9	6	7	10	1
12	11	7	15	5	1		5	13	15	10	3	1	4	4	10	5	8	1	2	11	6	17	1	1	6	6	13	8	6	5	5	13	15	10	3	1		5	4	7	3	4	6		4	6	35	14	3
6	16	22	10	3	1		5	11	7	15	5	1	10	1	1	6	3	1	5	3	2	23	1	3	2	2	6	2	3	1	5	11	7	15	5	1		6	4	2	1	7	6		3	0	9	6	0
12	10	7	7	3	1		6	16	22	10	3	1	6	5	5	5	2	2	10	5	1	10	1	1	7	3	8	2	8	1	6	16	22	10	3	1		5	9	3	1	5	9		10	7	4	14	2
5	4	12	15	2	2		12	10	7	7	3	1	10	8	2	3	3	2	6	4	2	9	4	4	6	3	3	1	4	2	12	10	7	7	3	1		5	4	1	1	7	4		12	8	8	1	1
5	8	16	15	5	4		13	4	12	15	2	2	3	1	7	1	4	2	4	5	2	5	1	4	5	4	4	1	4	1	13	4	12	15	2	2		6	5	5	3	5	9		14	6	10	6	1
6	10	8	7	7	2		2	8	16	15	5	4	12	3	3	6	3	4	9	3	5	4	2	2	1	2	9	9	1	3	2	8	16	15	5	4		4	2	2	5	7	3		12	4	19	13	5
12	10	11	10	3	3		17	10	8	7	7	2	7	1	3	2	4	3	3	14	4	15	2	2	11	6	7	5	1	1	17	10	8	7	7	2		5	2	3	1	7	3		10	6	6	7	2
13	12	13	19	5	2		4	10	11	10	3	3	4	6	13	4	1	1	18	12	5	8	1	1	3	6	12	1	1	4	4	10	11	10	3	3		5	9	4	5	3	11		6	1	15	12	9
2	3	5	5	7	2		3	12	13	19	5	2	5	10	5	5	2	1	9	12	6	21	1	3	4	13	19	3	1	1	3	12	13	19	5	2		5	5	1	2	2	3		0	2	8	3	2
9	9	14	5	4	2		4	3	5	5	7	2	11	7	3	5	1	2	1	9	3	4	3	4	8	2	8	1	1	1	4	3	5	5	7	2		4	5	3	1	3	7		14	8	24	7	1
9	7	4	21	4	3		14	9	14	5	4	2	4	1	1	8	3	2	1	6	1	20	1	3	7	8	6	3	1	1	14	9	14	5	4	2		5	4	5	2	3	3		11	12	9	5	1
8	7	3	21	11	1		21	7	4	21	4	3	2	3	5	7	3	3	1	10	1	15	2	2	1	0	16	9	1	1	21	7	4	21	4	3		8	2	2	2	5	1		4	9	5	17	1
4	7	4	11	4	2		12	7	3	21	11	1	8	9	9	9	4	1	1	14	4	6	1	2	1	5	11	2	4	3	12	7	3	21	11	1		9	4	4	1	8	6		8	11	6	4	2
14	8	7	12	2	1		13	7	4	11	4	2	9	9	5	1	1	2	12	21	7	12	1	3	3	7	4	1	1	3	13	7	4	11	4	2		9	1	1	3	9	3		10	9	10	0	5
17	8	4	9	5	2		8	8	7	12	2	1	2	5	8	2	1	3	14	16	6	13	2	3	6	3	11	2	1	4	8	8	7	12	2	1		6	4	1	3	12	3		16	14	13	14	10
4	14	4	10	1	1		3	8	4	9	5	2	8	3	2	9	1	2	5	13	5	2	1	3	5	3	7	10	1	1	3	8	4	9	5	2		7	7	2	2	2	5		19	11	7	11	1
3	13	13	7	1	1		16	14	4	10	1	1	10	1	5	5	3	2	10	2	9	6	1	1	4	5	2	16	5	5	16	14	4	10	1	1		7	3	3	1	6	4		7	10	25	3	5
4	9	2	6	2	1		11	13	13	7	1	1	4	1	5	12	4	1	6	17	4	4	2	2	3	15	4	13	3	5	11	13	13	7	1	1		4	3	1	5	4	9		1	3	18	18	6
12	7	10	6	2	2		6	9	2	6	2	1	2	6	6	4	2	12	6	8	2	12	1	1	3	17	3	3	4	2	6	9	2	6	2	1		6	5	1	1	2	7		6	11	8	11	2
9	8	22	4	3	1		9	7	10	6	2	2	3	1	4	3	4	3	11	16	12	32	2	1	8	3	14	4	1	3	9	7	10	6	2	2		6	4	1	2	6	5		14	8	12	9	1
13	11	26	21	2	2		13	8	22	4	3	1	11	1	2	8	2	3	10	14	12	13	1	1	4	5	2	4	3	2	13	8	22	4	3	1		7	9	5	7	5	5		10	5	13	14	0
5	12	16	12	1	1		12	11	26	21	2	2	9	7	1	5	2	1	9	9	5	6	1	1	7	4	6	2	2	2	12	11	26	21	2	2		9	6	3	2	5	4		15	20	11	11	0
14	10	5	4	1	2		12	12	16	12	1	1	11	5	11	13	2	1	7	14	2	2	1	2	3	13	7	5	1	1	12	12	16	12	1	1		9	5	4	2	11	5		15	2	10	12	5
21	7	5	5	3	4		7	10	5	4	1	2	4	3	4	9	1	2	2	17	9	13	2	3	1	9	12	8	1	1	7	10	5	4	1	2		7	5	5	2	10	2		4	10	23	10	2
12	5	3	15	4	1		17	7	5	5	3	4	1	3	8	7	1	1	1	4	18	4	1	2	3	4	11	8	7	2	17	7	5	5	3	4		8	3	1	1	6	8		9	6	9	14	1
13	6	4	11	1	1		6	5	3	15	4	1	3	3	13	7	6	2	9	8	3	5	1	2	2	7	1	6	1	2	6	5	3	15	4	1		5	3	3	6	4	6		13	8	7	13	1
8	3	2	16	2	1		4	6	4	11	1	1	5	2	9	8	8	1	19	17	7	8	1	3	2	1	5	2	4	5	4	6	4	11	1	1		6	2	2	1	9	2		12	10	20	12	3
3	1	2	13	1	1		6	3	2	16	2	1	1	3	4	1	1	2	14	4	10	15	1	1	3	12	8	5	2	1	6	3	2	16	2	1		4	3	2	1	7	8		6	10	10	10	0
16	10	9	15	3	1		11	1	2	13	1	1	3	4	3	6	4	1	8	10	11	21	2	3	11	10	7	2	1	1	11	1	2	13	1	1		5	6	3	5	3	7		11	8	5	1	0
11	13	19	12	1	1		17	10	9	15	3	1	5	4	3	8	2	1	13	9	4	4	1	8	5	5	7	3	1	1	17	10	9	15	3	1		5	8	5	2	2	7		10	4	4	7	1
6	3	11	22	3	2		12	13	19	12	1	1	3	1	3	6	2	2	6	6	0	28	2	3	10	2	5	1	1	1	12	13	19	12	1	1		6	5	2	3	2	4		16	9	5	8	0
9	3	6	3	1	1		6	3	11	22	3	2	2	6	7	4	1	3	3	4	0	15	2	3	1	11	14	8	1	2	6	3	11	22	3	2		6	9	2	1	5	8		16	6	22	6	4
13	11	2	12	4	1		5	3	6	3	1	1	2	11	7	12	3	1	10	5	0	14	1	1	5	7	6	10	1	1	5	3	6	3	1	1		9	2	1	1	2	10		9	3	22	3	3
12	7	10	8	3	1		8	11	2	12	4	1	3	6	5	6	3	1	3	6	0	16	3	3	5	8	11	2	1	4	8	11	2	12	4	1		8	4	3	3	8	3		4	9	5	7	2
12	13	4	10	3	3		5	7	10	8	3	1	6	11	1	2	1	2	6	5	0	0	1	2	1	1	2	5	1	2	5	7	10	8	3	1		6	10	3	3	4	2		6	7	7	8	3
7	4	1	3	4	3		16	13	4	10	3	3	2	7	4	5	3	1	10	13	0	0	1	4	1	2	3	2	2	7	16	13	4	10	3	3		6	3	2	2	2	13		11	7	15	8	1
17	15	10	4	2	1		7	4	1	3	4	3	7	3	6	9	1	2	4	19	0		1	2	5	8	19	4	1	4	7	4	1	3	4	3		9	7	5	2	3	17		9	4	17	26	6
6	8	9	11	3	1		16	15	10	4	2	1	3	1	8	1	1	1	3	15	0		1	3	5	4	8	2	2	3	16	15	10	4	2	1		8	11	5	5	3	7		7	10	7	7	8
4	7	13	4	2	1		11	8	9	11	3	1	1	1	9	3	1	2	2	26			8	0	4	12	3	2	3	3	11	8	9	11	3	1		5	4	2	2	4	1		3	10	11	8	2
6	10	7	9	1	2		5	7	13	4	2	1	2	4	7	16	3	3	13	12			1	0	5	1	12	2	1	1	5	7	13	4	2	1		17	9	4	3	12	5		18	4	5	19	0
11	9	10	8	2	2		5	10	7	9	1	2	1	4	8	10	4	5	4	12			2	0	8	15	3	4	1	2	5	10	7	9	1	2		5	7	2	2	11	5		7	13	8	10	6
17	4	5	11	1	3		11	9	10	8	2	2	5	11	2	6	3	1	6	6			3	0	12	7	7	6	1	4	11	9	10	8	2	2		4	12	1	3	6	3		4	9	9	3	6
12	13	5	9	2	2		8	4	5	11	1	3	2	3	2	9	8	2	7	7			10	0	4	6	9	4	1	1	8	4	5	11	1	3		8	4	1	4	11	4		6	15	5	17	1
6	9	6	10	3	2		20	13	5	9	2	2	4	5	4	12	2	1	29	8			0	0	2	3	10	4	2	1	20	13	5	9	2	2		6	13	2	2	4	5		15	14	6	13	3
5	15	2	8	1	1		12	9	6	10	3	2	1	5	8	2	3	1	25	7			0	0	2	10	6	8	3	1	12	9	6	10	3	2		7	5	1	1	10	4		4	11	9	13	0
8	12	4	6	2	2		4	15	2	8	1	1	8	8	5	7	3	1	9	7			0	0	2	7	5	3	3	1	4	15	2	8	1	1		5	2	3	3	6	3		14	6	24	6	2
5	10	11	15	2	2		10	12	4	6	2	2	12	5	6	3	3	1	9	12			0	0	3	8	7	4	5	1	10	12	4	6	2	2		5	3	2	3	8	5		14	16	25	20	0
16	14	13	6	2	4		4	10	11	15	2	2	6	1	3	5	4	1	9	5			0	0	1	6	8	7	1	2	4	10	11	15	2	2		5	6	3	1	9	7		20	1	18	7	0
7	10	21	6	1	1		14	14	13	6	2	4	11	4	10	3	2	3	7	0			0	0	16	8	2	4	4	2	14	14	13	6	2	4		9	8	2	1	5	5		10	11	5	4	3
16	12	15	5	1	1		7	10	21	6	1	1	5	5	4	4	2	2	4	0			0	0	11	15	5	2	1	1	7	10	21	6	1	1		7	7	3	2	3	6		4	10	23	10	3
11	12	2	4	7	6		4	12	15	5	1	1	4	5	6	9	1	1	11	0			0	0	2	3	6	5	1	1	4	12	15	5	1	1		6	7	3	3	5	6		7	17	6	12	0
5	6	3	5	1	1		5	12	2	4	7	6	12	4	2	4	5	1	6	0			0	0	2	8	2	3	2	3	5	12	2	4	7	6		6	4	6	2	1	4		10	11	9	18	6
5	2	13	4	2	3		10	6	3	5	1	1	9	11	7	2	1	2	14	0			0	0	1	21	10	1	2	2	10	6	3	5	1	1		7	3	1	3	4	5		21	7	6	7	4
11	9	10	13	4	2		13	2	13	4	2	3	4	4	4	2	1	1	17				0	0	6	5	5	14	1	2	13	2	13	4	2	3		5	6	1	1	4	10		4	7	8	0	5
9	7	12	5	2	1		9	9	10	13	4	2	2	4	2	6	1	1	5				0	0	8	9	5	8	1	2	9	9	10	13	4	2		7	9	4	3	1	5		16	5	9	10	0
28	16	4	6	2	1		6	7	12	5	2	1	11	6	7	19	0	1	19				0	0	13	8	4	7	1	6	6	7	12	5	2	1		6	6	3	1	4	6		3	14	3	15	2
7	5	5	5	3	1		9	16	4	6	2	1	2	1	4	5	0	1	5				0	0	29	7	3	4	2	1	9	16	4	6	2	1		8	5	2	2	6	6		20	3	5	13	2
3	7	13	7	2	1		9	5	5	5	3	1	6	4	4	10	0	5	1				0	0	4	7	3	3	2	1	9	5	5	5	3	1		6	1	2	1	7	4		2	10	13	7	5
7	7	3	3	3	3		7	7	13	7	2	1	7	1	6	16	0	4	12				0	0	3	5	6	2	1	2	7	7	13	7	2	1		5	7	1	1	8	6		21	10	5	12	3
3	14	6	3	3	2		4	7	3	3	3	3	3	1	4	16	0	0	5				0	0	8	8	5	7	1	3	4	7	3	3	3	3		7	3	3	2	26	5		13	1	16	13	0
14	2	6	7	3	3		4	14	6	3	3	2	4	8	4	4	0	0	6					0	8	9	5	7	1	3	4	14	6	3	3	2		7	10	1	1	10	12		11	7	17	16	10
5	10	4	15	2	3		12	2	6	7	3	3	7	3	11	4	0	0	7					0	8	4	2	4	4	0	12	2	6	7	3	3		5	3	2	1	3	4		10	7	7	5	6
7	5	20	10	1	1		11	10	4	15	2	3	2	6	9	7	0	0	4					0	8	3	9	5	3	0	11	10	4	15	2	3		13	3	3	1	3	3		1	9	17	10	5
12	9	18	8	2	1		8	5	20	10	1	1	8	3	15	7	0	0	1					0	8	1	4	2	2	0	8	5	20	10	1	1		5	10	4	3	5	7		11	21	6	11	1
6	9	18	13	1	2		9	9	18	8	2	1	4	9	7	9	0	0	4					0	7	4	4	2	1	0	9	9	18	8	2	1		5	3	2	4	9	4		18	13	30	10	7
5	10	7	7	1	1		13	9	18	13	1	2	2	5	3	6	0	0	11					0	1	6	13	10	1	0	13	9	18	13	1	2		9	7	5	4	8	5		9	3	21	8	3
10	8	15	5	2	3		7	10	7	7	1	1	8	1	3	10	0	0	5					0	15	8	8	33	1	0	7	10	7	7	1	1		5	3	1	1	10	2		11	13	9	15	1
8	8	13	9	3	2		13	8	15	5	2	3	20	14	2	23	0	0	7					0	8	15	11	5	1	0	13	8	15	5	2	3		6	4	3	1	7	6		8	16	4	7	5
13	8	5	17	5	1		11	8	13	9	3	2	10	13	4	8	0	0	0					0	6	22	7	2	0	0	11	8	13	9	3	2		5	3	3	3	7	4		16	12	11	20	5
13	6	6	5	4	1		7	8	5	17	5	1	4	6	3	4	0	0	0						6	6	8	7	0	0	7	8	5	17	5	1		6	6	2	2	8	8		8	4	8	14	1
9	8	19	9	5	3		9	6	6	5	4	1	6	2	4	2	0	0	0						4	6	5	7	0	0	9	6	6	5	4	1		5	6	2	3	3	6		14	4	11	9	1
7	8	11	3	2	1		6	8	19	9	5	3	12	4	12	20	0	0	0						3	0	6	10	0	0	6	8	19	9	5	3		7	3	5	1	6	3		3	10	10	13	4
5	7	13	11	3	2		9	8	11	3	2	1	13	6	4	11	0	0	0						4	10	8	8	0	0	9	8	11	3	2	1		5	10	3	4	4	5		1	21	3	2	1
11	9	9	1	2	1		12	7	13	11	3	2	2	3	4	3	0	0	0						2	4	6	3	0	0	12	7	13	11	3	2		6	4	2	4	1	1		3	17	5	17	3
21	15	7	2	1	1		9	9	9	1	2	1	6	8	2	6	0	0	0						5	6	4	2	0	0	9	9	9	1	2	1		5	5	2	1	5	11		18	6	4	10	2
9	4	9	8	2	1		13	15	7	2	1	1	27	5	3	5	0	0							4	4	8	2	0		13	15	7	2	1	1		10	3	2	1	3	7		4	3	8	19	6
3	10	6	10	1	1		5	4	9	8	2	0	7	21	3	9	0	0							1	5	5	0	0		5	4	9	8	2	0		5	6	2	3	3	10		7	6	34	7	0
5	8	6	6	1	2		7	10	6	10	1	0	6	2	1	12	0	0							1	8	19	0	0		7	10	6	10	1	0		5	5	2	1	3	6		10	2	4	16	3
9	4		11	2	1		9	8	6	6	0	0	4	8	6	0	0	0							13	5	16	0	0		9	8	6	6	0	0		6	5	2	4	2	8		10	9	4	3	5
3	7	8	8	1	1		15	4	8	11	0	0	1	6	5	0	0	0							3	1	5	0	0		15	4	8	11	0	0		5	3	1	1	3	4		12	14	4	6	5
8	7	9	2	2	1		2	7	9	8	0	0	5	7	4	0		0							5	8	9	0	0		2	7	9	8	0	0		5	2	3	4	3	5		9	6	7	15	2
5	13		8	1	1		8	7	5	2	0	0	7	3	6	0		0							3	2	5		0		8	7	5	2	0	0		7	6	2	1	2	10		6	1	7	4	3
4	1	5	7	1	1		10	13	24	8	0	0	6	4	0			0							6	3	7		0		10	13	24	8	0	0		6	6	2	1	4	5		6	4	16	10	3
8	1	24	13	8	2		18	1	5	7	0	0	12	5	0			0							5	7	10		0		18	1	5	7	0	0		5	4	2	2	6	7		5	11	3	7	0
7	2	5	4	3	2		10	1	16	13	0	0	9	7	0			0							4	10	5		0		10	1	16	13	0	0		5	3	2	3	3	5		9	11	5	11	0
3	12	16	4	2	2		8	2	15	4	0	0	2	10	0			0							2	3	7		0		8	2	15	4	0	0		6	8	3	2	5	13		10	10	0	7	6
11	1	15	5	3	4		7	12	6	4	0	0	4	3				0							3	10	21		0		7	12	6	4	0	0		6	3	3	3	4	13		14	9	9	13	3
4	6	6	4	4	3		6	1	15	5	0	0	1	1				0							3	0	1		0		6	1	15	5	0	0		7	5	2	2	7	6		6	5	14	17	1
12	7	15	4	3	1		8	6	18	4	0	0	6	3				0							5	0	16		0		8	6	18	4	0	0		5	7	3	2	10	3		18	2	5	5	2
3	14	18	2	4	1		7	7	8	4	0	0	4	3				0							3	0	6		0		7	7	8	4	0	0		1	8	2	2	4	8		5	10	8	10	5
5	12	8	3	1	2		5	14	2	2	0	0	1	0				0							6	3	6		0		5	14	2	2	0	0		4	5	4	2	6	3		5	6	1	7	10
10	8	2	5	2	2		10	12	7	3	0	0	9	0				0							6	5	6		0		10	12	7	3	0	0		2	7	1	1	6	3		11	13	8	13	2
13	12	7	6	1	3		4	8	2	5	0	0	5	0											11	7	3		0		4	8	2	5	0	0		7	5	2	2	5	6		14	2	4	15	2
21	4	2	14	3	1		2	12	9	6	0	0	4	0											2	7	7		0		2	12	9	6	0	0		4	4	2	1	3	4		6	11	6	8	0
13	10	9	4	3	2		3	4	9	14	0	0	6	0											15	2	3		0		3	4	9	14	0	0		3	4	1	1	4	4		16	4	7	9	2
5	11	9	2	4	3		11	10	9	4	0	0	6												6	3	7		0		11	10	9	4	0	0		5	3	2	1	2	3		6	7	5	14	2
11	11	9	8	1	2		4	11	4	2	0	0	4												18	3	1		0		4	11	4	2	0	0		1	5	4	2	6	5		2	11	7	9	3
5	3	4	4	1	2		4	11	5	8	0	0	5												4	7	6		0		4	11	5	8	0	0		2	3	11	1	4	3		7	13	8	9	3
15	3	5	3	1	1		3	3	9	4	0	0	6												5	6	5		0		3	3	9	4	0	0		1	5	1	2	3	8		9	1	3	6	1
8	9	9	6	3	12		3	3	0	3	0	0	6												3	9	2				3	3	0	3	0	0		5	1	6	1	6	6		3	13	10	11	3
5	5	6	1	4	3		13	9	0	0	0	0	8												1	11	15				13	9	0	0	0	0		3	5	1	5	3	2		3	15	25	17	5
12	4	8	5	2	3		9	5	0	0	0	0	4												7	13	8				9	5	0	0	0	0		6	4	3	3	4	4		4	8	6	7	1
6	8	4	5	4	1		12	4	0	0	0	0	4												7	9	5				12	4	0	0	0	0		4	2	1	2	9	4		10	14	7	7	3
11	1	2	9	2	1		9	0	0	0	0	0	7												8	2	10				9	0	0	0	0	0		4	8	1	2	2	7		9	1	2	15	4
14	1	3	6	2	2		8	0	0		0	0	0												9	5	14				8	0	0		0	0		4	4	2	4	10	12		11	12	27	2	1
10	3	2	5	2	1		16	0	0		0	0	0												1	2	26				16	0	0		0	0		4	3	1	2	3	1		5	4	17	11	1
7	7	10	6	1	2		12	0	0		0	0	0												1	0	24				12	0	0		0	0		5	5	1	5	9	3		6	10	10	11	6
10	2	1	5	1	1		6	0			0	0	0												16	6	31				6	0			0	0		5	5	6	1	4	5		9	2	20	10	2
10	4	5	3	6	2		10					0	0												5	12	6				10					0		4	15	2	1	6	6		8	12	7	12	1
8	1	2	1	8	1		11					0	0												4	3	5				11					0		4	4	3	3	2	4		6	10	1	25	5
5	5	7	6	1	1		3					0													4	3	7				3					0		6	4	1	1	3	6		4	12	24	11	2
5	8	3	2	4	2		10					0													6	0	20				10					0		4	2	4	4	2	5		13	11	31	7	5
13	1	3	4	2	3		8					0													3	0	0				8					0		2	3	1	1	5	2		16	4	6	9	2
12	3	13	5	2	1		12					0													1	0	0				12					0		3	8	6	2	8	4		2	8	12	11	2
9	1	5	5	1	1		7					0													8		0				7					0		4	5	1	2	2	5		1	5	10	8	5
10	6	3	8	3	2		9					0													8		0				9					0		4	3	1	1	2	8		9	8	6	12	4
14	10	1	7	3	1		4					0													3		0				4					0		4	3	1	1	16	7		2	11	6	5	3
8	7	5	9	1	2		5					0													3		0				5					0		4	5	1	1	3	5		13	9	23	6	3
14	1	9	1	3	1		11					0													1		0				11					0		3	3	2	3	3	5		10	12	5	19	3
12	3	5	2	1	2		6					0													4						6					0		2	5	1	1	3	3		7	8	7	17	6
8	9	8	9	1	3		4																		9						4							3	2	4	4	2	3		7	5	10	12	2
10	9	2	5	1	5		6																		8						6							3	7	1	3	10	2		7	6	9	16	1
7	5	5	12	3	1		2																		3						2							2	3	3	8	5	3		8	2	26	10	3
10	3	5	4	4	2		5																		1						5							4	4	1	2	6	4		9	10	13	16	2
13	1	6	3	3	1		14																		0						14							3	3	1	3	5	6		11	7	21	16	0
10	1	4	8	8	1		4																		0						4							4	11	1	2	5	4		12	4	9	17	1
14	6	2	5	2	1		8																		0						8							6	4	2	1	7	2		7	14	3	13	3
6	1	1	13	3	1		9																		0						9							4	9	2	1	3	3		4	11	5	6	4
8	1	11	9	3	1		9																		0						9							3	7	1	2	1	6		9	8	9	4	1
10	7	4	7	3	3		0																								0							5	1	1	2	2	5		8	13	32	5	2
16	5	8	7	4	2		0																								0							1	7	4	3	1	11		14	13	5	9	3
3	3	13	8	2	1		0																								0							7	4	1	3	4	4		9	11	7	11	4
9	3	9	1	2	1		0																								0							4	3	1	5	4	5		7	3	19	5	7
11	3	4	6	1	2		0																								0							3	3	3	3	5	1		8	11	8	11	2
19	2	3	8	5	1		0																								0							5	2	3	4	1	4		16	12	5	11	1
11	3	3	6	1	1																																	2	4	2	2	3	2		8	15	29	18	8
9	4	3	4	1	1																																	4	6	2	4	3	14		4	2	9	16	1
8	4	7	12	1	1																																	2	6	2	2	5	8		5	11	11	5	2
7	1	7	6	1	5																																	7	5	5	3	6	5		6	7	18	16	1
12	6	5	2	2	4																																	5	3	2	1	3	4		12	10	5	11	4
7	11	1	5	2	3																																	4	3	1	2	7	5		4	4	9	9	3
5	6	4	9	1	1																																	5	4	4	2	3	3		9	8	12	5	1
7	11	6	1	1	3																																	3	3	1	1	1	4		15	12	25	10	2
9	7	8	3	4	4																																	4	8	1	4	4	4		17	15	8	2	1
8	3	9	16	1	1																																	11	7	2	1	4	7		7	4	4	17	3
6	1	7	10	1	1																																	6	3	1	3	7	12		8	10	11	9	5
13	1	8	6	1	1																																	6	1	3	2	6	3		3	7	5	11	3
11	4	2	9	4	3																																	4	9	1	2	7	11		7	4	10	2	5
5	4	2	12	1	1																																	4	3	1	1	6	7		13	8	3	9	1
3	11	4	2	2	4																																	7	5	1	1	4	5		4	7	3	13	4
4	3	8	7	2	4																																	6	4	2	2	5	4		11	11	9	9	0
12	5	5	3	1	2																																	3	6	1	1	2	8		5	7	27	17	1
5	5	6	5	1	2																																	5	7	4	1	6	3		17	7	1	7	4
5	8	3	3	3	1																																	8	8	2	3	3	5		3	9	6	18	2
10	5	10	4	1	3																																	3	2	2	1	3	5		4	6	11	12	0
6	1	4	9	2	4																																	3	8	4	2	4	6		7	12	13	1	0
5	4	6	4	1	3																																	5	7	3	3	7	5		27	11	6	10	5
5	5	2	2	1	2																																	7	6	6	3	9	6		7	8	4	16	8
2	5	7	2	2	2																																	2	5	5	3	4	6		4	11	29	15	2
6	4	4	6	1	3																																	3	4	4	1	14	4		7	5	11	14	4
12	11	2	19	1	3																																	1	5	1	1	7	2		9	11	9	10	4
4	4	7	5	2	3																																	4	5	2	4	1	7		13	9	4	0	0
8	4	4	10	1	1																																	6	6	1	1	7	8		8	5	4	13	0
7	6	4	16	2	2																																	3	2	4	3	10	2		5	9	10	8	3
5	1	6	16	1	1																																	5	6	3	1	8	3		13	8	17	10	3
2	4	4	4	1	1																																	3	4	3	3	4	6		3	8	22	11	2
6	1	4	4	1	1																																	8	4	2	2	2	3		10	15	14	6	2
4	1	11	7	2	1																																	5	5	5	2	8	5		14	9	6	12	0
7	8	9	7	1	2																																	4	3	2	1	12	4		6	10	34	2	1
6	3	15	9	1	3																																	7	3	1	1	15	2		7	16	9	11	4
13	6	7	6	1	2																																	3	7	2	1	13	10		15	12	19	9	2
6	3	3	10	1	2																																	2	3	2	1	4	3		13	14	26	7	5
9	9	3	23	2	3																																	6	3	1	3	8	3		3	4	8	74	6
2	5	2	8	1	1																																	3	5	1	5	4	7		14	15	9	7	0
8	1	4	4	2	3																																	5	2	2	1	5	6		7	7	6	4	1
7	14	3	2	2	8																																	4	5	4	1	3	8		6	12	24	9	2
13	13	4	20	1	3																																	4	2	2	2	3	5		27	10	16	5	5
10	6	12	11	3	3																																	4	8	2	1	2	5		5	6	11	17	0
3	2	4	3	1	1																																	3	12	3	3	4	3		5	4	5	5	2
5	4	4	6	1	3																																	2	8	1	1	3	5		6	5	5	3	3
2	6	2	5	1	2																																	1	10	4	2	4	4		4	6	9	12	1
7	3	3	9	1	4																																	3	4	1	1	4	5		7	9	36	17	1
5	8	3	12	8	2																																	10	2	4	2	2	7		4	14	21	11	1
2	5	1	10	1	3																																	4	3	2	1	6	13		13	14	5	10	2
10	21	6	9	2	3																																	5	1	3	1	6	3		2	9	1	12	3
3	2	5	20	3	5																																	4	12	1	1	4	5		9	14	10	8	1
9	8	4	2	10	5																																	11	3	1	2	6	5		8	8	16	8	2
6	6	6	11	4	1																																	7	2	2	2	3	5		12	11	3	4	0
2	7		10	5	2																																	4	6	3	1	6	2		2	9	18	14	3
7	3	17	17	3	1																																	8	7	7	1	1	14		10	14	7	7	4
9	4	1	23	1	1																						0											2	9	2	3	2	9		5	10	21	1	4
5	5	3	10	2	2																						0											9	4	2	3	3	8		11	13	13	13	3
12	7	1	9	2	2																						0											4	3	5	2	8	7		8	10	12	0	2
12	10	4	5	1	2																						0											3	5	2	1	7	6		13	10	5	9	1
7	3	11	4	4	1																						0											3	8	1	1	3	8		12	9	23	12	3
7	1	6	15	2	3																						0											4	2	2	4	3	7		4	10	7	17	2
8	3	2	8	1	1																						0											3	4	1	3	6	7		1	2	11	14	3
14	3	1	21	3	3																						0											4	2	2	3	4	12		10	11	6	8	1
9	12	2	4	7	7																						0											4	4	3	1	7	6		4	16	6	12	3
6	10	2	20	2	7																						0											3	3	1	1	6	3		8	1	1	15	0
19	8	5	15	4	2																						0											2	3	2	5	6	6		12	7	15	1	1
16	5	4	6	3	4																						0											1	3	2	3	3	7		10	10	3	8	0
8	3	5	12	8	2																						0											2	10	2	3	6	1		7	12	15	5	1
12	8	6	13	4	6																						0											2	4	7	4	11	5		5	8	19	8	2
7	11	3	2	1	1																						0											2	6	1	2	10	4		14	4	5	7	4
9	3	1	6	1	1																																	3	4	5	1	5	5		5	8	10	14	1
7	5	1	4	2	2																																	3	12	5	2	2	5		2	10	9	13	2
8	4	4	12	1	2																																	2	3	2	2	6	6		3	11	9	24	2
9	5	7	32	2	2																																	6	6	1	3	8	7		6	12	31	9	1
4	3	6	13	1	1																																	1	4	3	5	3	6		9	13	21	11	1
10	14	5	6	1	4																																	3	4	2	4	2	5		6	13	19	10	1
6	12	9	2	2	1																																	2	6	2	2	2	6		14	7	31	8	1
4	12	4	13	1	3																																	2	2	2	1	9	2		8	11	18	8	2
7	9	2	4	3	1																																	2	12	1	1	2	7		16	6	3	10	2
3	6	12	5	3	2																																	7	2	1	3	2	5		3	10	9	8	1
4	10	12	8	2	3																																	6	7	2	2	9	3		11	16	15	7	2
3	14	5	15	1	2																																	3	4	2	2	8	6		6	4	15	17	5
5	21		21	4	1																																	9	11	3	1	6	5		14	5	7	7	1
9	16	2	4	1	4																																	4	5	2	1	2	4		4	16	9	8	2
4	13	9	28	1	1																																	3	6	1	1	7	4		7	7	7	6	6
8	2	18	15	1	2																																	2	8	4	3	9	9		7	16	21	8	0
5	17	3	14	2	5																																	2	7	3	2	11	2		8	5	9	22	6
5	8	7	16	5	3																																	3	3	2	4	6	6		1	11	27	16	3
4	16	10	3	3	1																																	1	5	4	2	3	5		12	11	4	6	3
4	14	11	1	1	1																																	4	3	1	3	7	4		8	15	8	6	0
5	9	4	4	2	1																																	3	8	1	2	7	4		6	4	14	8	1
7	14		20	2	1																																	2	6	2	2	5	9		11	7	7	10	5
5	17	12	13	2	1																																	2	5	1	2	6	5		12	17	8	2	2
3	4	3	15	4	3																																	2	9	3	4	3	5		4	10	22	7	5
7	8	5	14	7	1																																	2	3	1	3	9	4		9	10	5	4	2
13	17	3	3	2	2																																	6	2	3	2	11	5		7	9	6	11	1
6	4	6	3	1	5																																	6	11	2	2	4	5		7	8	12	9	3
9	10	3	6	1	1																																	4	11	3	3	9	6		11	11	2	11	4
11	9	5	15	1	2																																	2	8	2	1	6	4		4	10	29	12	1
11	6	11	11	5	6																																	3	11	1	2	9	6		4	9	3	7	0
11	4	1	10	1	2																																	10	18	3	2	7	13		3	4	6	10	0
27	5	8	18	4	2																																	5	10	3	2	8	4		2	8	3	10	0
31	6	2	2	1	1																																	2	3	3	2	7	5		2	6	7	6	3
9	5	2	15	1	2																																	5	9	3	1	4	7		12	16	27	8	2
8	13	1	5	2	4																																	4	3	1	2	2	5		12	8	13	9	2
6	19	9	5	2	2																																	3	4	3	1	1	6		10	7	5	14	2
15	15	7	4	1	2																																	1	4	5	3	9	6		4	17	7	5	1
4	26	6	19	1	5																																	4	5	1	1	12	7		9	14	2	9	1
5	12	5	15	1	1																																	2	3	5	1	6	5		6	3	10	17	0
6	12	4	8	2	1																																	2	3	2	1	6	7		11	10	10	7	0
12	6	3	6	2	2																																	5	6	2	1	9	4		10	13	5	4	2
21	7	2	4	1	1																																	3	3	2	3	8	5		6	13	8	6	2
13	8	1	2	1	3																																	3	4	2	3	4	5		4	7	4	4	3
7	7	5	3	1	1																																	4	9	1	2	4	8		7	9	29	12	3
3	7	9	4	4	4																																	14	10	3	2	4	6		4	8	7	17	0
6	12	19	13	3	1																																	7	3	5	1	14	8		13	11	2	7	2
3	5	13	10	2	1																																	8	9	4	3	6	15		7	10	20	10	1
12	9	9	4	1	1																																	10	5	1	3	8	6		7	10	22	16	3
6	4	6	2	1	1																																	8	8	1	3	8	9		11	9	9	7	2
9	9	2	8	1	3																																	7	10	2	2	6	8		5	4	7	6	1
6	6	20	5	1	3																																	8	1	1	3	14	6		6	9	7	34	2
8	11	2	4	8	4																																	12	3	3	1	6	6		13	12	7	16	0
7	3	17	3	4	1																																	12	16	2	2	4	6		0	3	7	11	2
14	5	10	4	9	5																																	8	4	1	6	7	5		19	6	11	5	2
8	17		9	1	5																																	9	5	3	1	4	4		4	11	14	13	0
5	8	4	3	1	2																																	9	4	1	2	6	15		2	5	15	7	4
12	7	25	3	3	3																																	14	4	1	4	5	4		3	7	23	6	3
5	11	19	11	6	2																																	8	11	1	1	6	12		6	7	10	6	2
9	7	6	8	3	2																																	9	4	2	1	12	20		5	7	21	7	0
6	5	6	5	8	1																																	8	6	4	1	3	5		4	6	2	11	1
8	35	17	4	4	1																																	15	6	1	2	4	5		8	7	18	11	2
9	4	13	3	4	2																																	11	3	1	1	11	13		6	22	6	5	1
10	3	9	1	1	2																																	8	4	3	3	10	8		8	13	4	14	0
12	16	17	1	1	5																																	12	6	3	2	4	12		3	4	6	7	5
12	5	33	9	1	1																																	15	5	2	1	6	8		5	0	20	8	3
20	9	18	6	1	1																																	17	1	2	3	6	9		9	14	4	12	3
15	7	5	3	1	1																																	8	6	1	3	9	2		4	12	2	12	4
10	7	6	1	1	1																																	11	9	2	5	12	4		9	10	4	5	4
8	9	14	4	1	2																																	13	2	1	3	4	0		16	5	3	12	9
8	12	2	4	4	1																																	10	6	1	5	7	0		8	10	8	10	0
8	25		3	1	4																																	10	14	1	1	1	0		29	9	13	13	0
5	8	4	5	1	2																																	6	4	2	3	12	0		3	10	7	4	0
3	7	20	7	1	7																																	0	3	2	3	8	0		3	5	17	2	2
5	8	19	7	5	4																																	0	7	2	3	6	0		4	2	6	7	3
4	4	20	8	3	3																																	0	3	3	3	9	0		8	6	5	13	1
6	5	11	13	4	3																																	0	3	1	1	3	0		10	11	8	12	2
6	7	10	2	1	1																																	0	3	6	5	5	0		11	12	7	7	6
7	5	26	4	3	2																																	0	16	2	4	2	0		15	10	14	8	3
8	10	6	7	2	4																																	0	7	1	2	5	0		16	2	3	0	1
6	6	28	4	1	1																																	0	4	2	2	6	0		11	4	10	11	3
11	7	15	8	1	1																																	0	3	2	2	9	0		0	9	2	4	0
4	3	4	5	7	1																																	0	2	2	1	3	0		17	16	12	6	1
3	5	24	3	1	1																																	0	7	4	3	4	0		1	7	7	7	3
8	10	11	2	4	1																																	0	11	2	1	4	0		3	12	12	5	4
10	10	16	11	2	2																																	0	3	5	0	8	0		2	7	4	8	0
7	8	11	8	1	2																																	0	6	2	0	7	0		2	10	8	7	8
9	8	12	2	1	1																																	0	6	1	0	4	0		2	7	18	9	7
19	10	9	6	1	1																																	0	5	2	0	3	0		1	19	5	9	5
15	15	7	3	1	3																																	0	4	3	0	6	0		5	10	1	7	4
10	8	13	6	1	2																																	0	4	1	0	11	0		7	7	7	26	1
16	11	3	1	1	2																																	0	3	1	0	19	0		8	8	5	9	0
21	11	16	6	1	2																																	0	8	2	0	8	0		16	2	18	5	8
9	14	7	8	2	6																																	0	3	3	0	5	0		3	2	4	4	3
24	15		4	1	1																																	0	9	1	0	9	0		12	7	27	6	0
11	9	10	8	2	1																																	0	6	2	0	7	0		16	5	7	6	0
9	8	4	2	3	2																																	0	3	3	0	4	0		3	7	8	5	9
11	2	32	2	1	3																																	0	1	1	0	7	0		4	8	12	9	3
2	14	18	1	1	3																																	0	2	2	0	4	0		16	7	5	4	1
5	3	12	1	1	0																																	0	6	2	0	7	0		21	10	8	10	4
10	3	13	9	1	0																																	0	8	3	0	4	0		12	8	9	7	9
6	9	6	5	2	0																																	0	7	2	0	6	0		22	8	7	8	3
4	7	8	1	3	0																																	0	5	3	0	7	0		19	13	10	7	1
9	3	3	3	3	0																																	0	8	1	0	14			4	6	5	3	2
3	6	4	1	0	0																																	0	9	4	0	7			9	4	5	3	3
18	6	9	3	0	0																																		6	3	0	18			1	1	8	3	2
16	5	7	9	0	0																																		3	4	0	3			15	11	9	5	3
10	14	12	2	0	0																																		6	1	0	5			10	6	4	10	8
5	5	19	1	0	0																																		8	2	0	5			8	2	4	20	0
3	4	8	2	0	0																																		6	1	0	1			15	7	5	14	3
4	3	6	10	0	0																																		2	3	0	7			15	7	10	5	3
5	3	16	16	0	0																																		3	1	0	9			0	1	8	4	4
15	7	11	13	0	0																																		1	2	0	5			14	8	5	4	3
26	3	4	3	0	0																																		10	5	0	8			8	8	3	10	0
17	2	11	4	0	0																																		11	1	0	0			7	7	4	9	3
9	4	7	4	0	0																																		5	1	0	0			5	2	3	11	4
7	5	2	2	0	0																																		4	9	0	0			3	7	4	24	3
6	2	4	5	0	0																																		5	2	0	0			9	6	4	2	5
8	10	3	8	0	0																																		6	3	0	0			1	5	5	21	2
6	1	14	8	0	0																																		1	3	0	0			9	1	6	8	7
3	1	2	6	0	0																																		1	5	0	0			13	4	7	15	3
1	4	6	2	0	0																																		3	3	0	0			5	7	6	1	3
6	13	7	5	0	0																																		9	2	0	0			3	11	5	10	1
5	4	12	2	0	0																																		8	4	0	0			4	0	4	14	5
4	6	11	3	0	0																																		2	2	0	0			10	4	5	6	2
1	2	1	1	0	0																																		3	5	0	0			5	3	10	3	6
10	3	5	8	0	0																																		9	1	0	0			10	2	11	18	1
19	3	8	10	0	0																																		6	1	0	0			12	6	13	6	3
14	4	7	2	0	0																																		3	4	0	0			27	24	6	23	5
18	2	7	5	0	0																																		7	1	0	0			7	8	8	6	2
6	6	5	2	0	0																																		12	2	0	0			17	13	8	10	4
5	6	14	4	0	0																																		4	1	0	0			11	10	6	12	1
6	13	6	2	0	0																																		2	1	0	0			3	17	2	13	1
5	2	11	2	0	0																																		6	3	0	0			8	15	5	3	4
4	8	2	2	0	0																																		4	2	0	0			11	4	7	7	1
3	0	3	4	0	0																																		2	1	0	0			19	10	6	12	3
5	5		6	0	0																																		3	1	0	0			12	7	8	4	0
4	7	19	4	0	0																																		1	5	0	0			2	25	3	11	3
5	3	8	4	0	0																																		1	1	0	0			4	1	11	3	4
8	3	3	8	0	0																																		3	2	0	0			4	16	7	16	0
7	5		3	0	0																																		1	1	0	0			12	7	7	6	1
3	15	12	4	0	0																																		2	1	0	0			12	14	13	19	1
6	17	3	7	0	0																																		3	1	0	0			10	8	11	15	0
5	3	7	4	0	0																																		5	2	0	0			12	18	25	3	4
6	5	9	2	0	0																																		2	4	0	0			1	19	4	10	2
3	4	10	5	0	0																																		3	1	0	0			12	15	6	12	5
1	13	6	3	0	0																																		5	3	0	0			13	11	10	17	3
4	9	5	1	0	0																																		1	1	0	0			14	15	10	5	4
2	4	7	14	0	0																																		7	1	0	0			6	13	17	12	0
3	7	8	8	0	0																																		7	2	0	0			12	14	5	8	1
10	1	2	7	0	0																																		10	2	0	0			9	15	15	6	6
3	12	5	4	0	0																																		5	3	0	0			13	7	5	15	1
8	10	6	3	0	0																																		3	3	0				13	15	9	3	1
8	5	2	2	0	0																																		18	1	0				13	12	2	2	4
9	2	10	7	0	0																																		2	7	0				5	18	5	7	1
3	11	5	7	0	0																																		2	3	0				3	4	7	11	4
3	7	5	4	0	0																																		1	2	0				7	12	6	16	5
5	8	4	5	0	0																																		7	4	0				18	16	19	13	0
3	1	3	2	0	0																																		2	2	0				10	4	3	8	12
6	2	3	2	0	0																																		6	3	0				19	28	9	6	9
6	8	6	10	0	0																																		4	2	0				9	8	15	10	4
11	4	5	33	0	0																																		13	2	0				7	5	15	15	1
2	12	5	5	0	0																																		6	2	0				17	19	5	19	5
15	1	2	2	0	0																																		8	1	0				0	16	11	5	5
6	15	9	7	0	0																																		11	4	0				22	9	3	19	5
18	7	4	7	0	0																																		8	2	0				3	6	18	3	4
4	6	4	10	0	0																																		7	1	0				6	18	13	22	5
5	3	13	8	0	0																																		13	3	0				26	4	15	24	3
4	10	8	3	0	0																																		6	2	0				6	17	6	18	1
1	7	11	2	0	0																																		4	2	0				8	18	3	19	8
11	8	7	2	0	0																																		5	2	0				10	18	3	4	6
1	6	8	0	0	0																																		7	0	0				13	11	4	9	5
3	8	5	0	0	0																																		5	0	0				6	4	3	3	3
13	15	6	0	0	0																																		5	0	0				19	24	4	18	2
1	3	8	0	0	0																																		2	0	0				11	2	6	25	3
8	8	6	0	0	0																																		8	0	0				12	3	3	13	6
3	21	4	0	0	0																																		3	0	0				8	10	12	13	2
18	5	8	0	0	0																																		4	0	0				2	9	5	13	5
1	9	5	0	0	0																																		4	0	0				6	5	15	13	4
2	8	19	0	0	0																																		9	0	0				8	12	9	0	2
2	7	16	0	0	0																																		6	0	0				10	7	10	9	4
4	7	5	0	0	0																																		7	0	0				16	11	11	17	0
5	5	9	0	0	0																																		6	0	0				17	11	23	16	0
7	8	5	0	0	0																																		6	0	0				12	15	18	10	10
4	9	7	0	0	0																																		5	0	0				9	11	6	1	6
8	4	10	0	0	0																																		6	0	0				4	0	13	4	2
2	3	5	0	0	0																																		3	0	0				12	11	12	1	0
3	1	7		0	0																																		5	0	0				11	3	6	11	1
3	4	21		0	0																																		5	0	0				10	1	16	11	0
1	6	1		0	0																																		10	0	0				8	9	18	4	1
6	8	16		0	0																																		2	0	0				6	14	13	21	5
3	15	6		0	0																																		5	0	0				14	0	2	8	7
14	22	6		0	0																																		4	0	0				8	8	19	14	2
11	6	6		0	0																																		2	0	0				6	16	5	9	6
18	6	3		0	0																																		7	0	0				6	29	8	11	0
29	0	7		0	0																																		11	0	0				6	6	5	9	2
2	10	3		0	0																																		6	0	0				5	10	8	8	6
1	4	7		0	0																																		16	0	0				5	10	10	16	7
1	6	1		0	0																																		7	0	0				18	14	5	6	4
1	4	6		0	0																																		2	0	0				4	6	25	4	5
1	5	5		0	0																																		4	0	0				8	1	11	3	8
7	8	2		0	0																																		2	0	0				5	19	10	9	4
2	5	15		0	0																																		5	0	0				10	2	10	1	0
7	1	8		0	0																																		6	0	0				8	1	7	25	0
6	8	5		0	0																																		3	0	0				5	2	32	8	1
5	2	10		0	0																																		8	0	0				9	3	17	19	5
7	3	14		0	0																																		2	0	0				3	4	9	5	0
14	7	26		0	0																																		2	0	0				1	17	24	10	7
1	10	24		0	0																																		9	0	0				5	4	8	21	4
6	3	31		0	0																																		12	0	0				8	3	3	9	5
1	10	6		0	0																																		5	0	0				17	2	22	10	3
3	0	5		0	0																																		5	0	0				13	2	19	8	4
1	0	7		0	0																																		7	0	0				14	19	9	18	3
4	0	20		0	0																																		7	0	0				15	4	22	11	0
6	3	0		0	0																																		6	0					9	3	22	18	0
21	5	0		0	0																																		7	0					18	7	24	5	1
5	7	0		0	0																																		7	0					18	12	8	16	4
2	7	0		0	0																																		10	0					11	2	10	18	7
4	2	0		0	0																																		4	0					2	0	12	9	1
3	3	0		0	0																																		2	0					11	6	20	5	0
4	3	0		0	0																																		2	0					15	7	9	18	8
6	7	0		0	0																																		0	0					4	6	11	19	6
6	6	0		0	0																																		0	0					11	10	23	19	1
8	9	0		0	0																																		0	0					14	20	9	9	5
15	11	0		0	0																																		0	0					13	6	18	3	6
1	13	0		0	0																																		0	0					18	24	2	9	9
7	9	0		0	0																																		0	0					16	25	4	8	3
8	2	0		0	0																																		0	0					9	8	8	3	1
8	5	0		0	0																																		0	0					8	17	13	11	0
8	2	0		0	0																																		0	0					12	14	17	8	7
8	0	0		0	0																																		0	0					13	7	8	8	2
8	6	0		0	0																																		0	0					15	17	17	3	0
3	12	0		0	0																																		0	0					13	7	6	10	2
4	3	0		0	0																																		0	0					6	5	8	1	4
29	3	0		0	0																																		0	0					6	11	4	11	3
13	0	0		0	0																																		0	0					13	12	20	10	4
8	0			0	0																																		0	0					1	12	18	5	4
13	0			0	0																																		0	0					12	16	4	19	5
20	0			0	0																																		0	0					12	12	9	21	4
6	0			0	0																																		0	0					16	21	5	8	0
1	0			0	0																																		0	0					8	12	19	8	5
2	0			0	0																																		0	0					6	3	32	15	2
2	0			0	0																																		0	0					6	1	12	20	0
11	0			0	0																																		0	0					13	11	1	21	4
16	0			0	0																																		0	0					12	11	14	1	2
1	0			0	0																																		0	0					14	11	23	0	3
3	0			0	0																																		0	0					10	18	27	6	6
2				0	0																																		0	0					17	21	4	16	10
2				0	0																																		0	0					6	15	10	8	6
2				0	0																																		0	0					8	4	6	3	3
4				0	0																																		0	0					12	4	9	15	0
12				0	0																																		0	0					8	3	21	6	3
8				0	0																																		0	0					17	10	4	4	2
5				0	0																																		0	0					18	25	3	6	6
4				0	0																																		0	0					16	10	9	14	1
5				0	0																																		0	0					17	14	7	15	0
5				0	0																																		0	0					4	36	23	15	8
1				0	0																																		0	0					9	30	14	11	9
1				0	0																																		0	0					7	7	2	3	0
5				0	0																																		0	0					13	6	4	13	2
5				0	0																																		0	0					6	2	17	5	4
1				0	0																																		0	0					8	2	0	20	1
10				0	0																																		0	0					22	3	15	18	3
5				0	0																																		0	0					15	14	5	24	7
11				0	0																																		0	0					14	15	19	4	1
3				0	0																																		0	0					6	15	18	10	3
2				0	0																																		0	0					12	27	20	11	3
2				0	0																																		0	0					17	4	8	13	3
3				0	0																																		0	0					5	21	14	8	9
1				0	0																																		0	0					13	18	6	0	3
3				0	0																																		0	0					16	11	7	1	6
7				0	0																																		0	0					6	13	16	16	5
4				0	0																																		0	0					13	16	24	6	3
8				0	0																																		0	0					10	21	16	21	3
5				0	0																																		0	0					18	6	17	6	4
6				0	0																																		0	0					13	18	11	5	4
4				0	0																																		0	0					15	4	21	8	0
6				0	0																																		0	0					7	13	13	13	4
3				0	0																																		0	0					2	16	5	13	1
1				0	0																																		0	0					10	13	6	14	1
7				0	0																																		0	0					10	4	8	0	4
7				0	0																																		0	0					16	23	7	5	9
8				0	0																																		0	0					18	10	19	16	4
4				0	0																																		0	0					2	18	9	15	3
1				0	0																																		0	0					14	9	7	5	1
3				0	0																																		0	0					1	13	16	3	2
3				0	0																																		0	0					8	13	16	24	4
8				0	0																																		0	0					18	22	10	14	3
8				0	0																																		0	0					20	7	14	1	2
9				0	0																																		0	0					12	2	9	18	4
1				0	0																																		0	0					6	20	19	3	2
1				0	0																																		0	0					14	21	13	6	2
16				0	0																																		0	0					15	1	11	9	4
5					0																																		0	0					10	6	4	10	0
4					0																																		0	0					2	11	7	8	4
4					0																																		0	0					4	5	11	19	1
6					0																																		0	0					8	3	6	23	2
4					0																																		0	0					17	16	18	3	2
3					0																																		0	0					14	12	5	3	4
1					0																																			0					10	5	18	3	7
5					0																																			0					10	6	10	6	4
4					0																																			0					10	2	4	4	2
6					0																																			0					13	14	13	9	5
7					0																																			0					3	12	8	4	1
2					0																																			0					15	18	9	15	2
6					0																																			0					5	12	5	8	6
1					0																																			0					1	20	9	6	1
1					0																																			0					14	14	12	15	3
3					0																																			0					2	10	4	16	0
3					0																																			0					3	27	15	5	2
10					0																																			0					6	32	7	4	1
6					0																																			0					1	6	3	11	6
4					0																																			0					10	4	11	1	6
8					0																																			0					14	20	5	6	0
3					0																																			0					4	15	16	5	1
3					0																																			0					14	6	4	13	9
3																																								0					13	5	5	11	6
0																																								0					8	2	20	6	2
0																																								0					4	12	5	8	4
0																																								0					1	13	11	8	9
0																																								0					12	15	16	3	6
0																																								0					9	16	9	20	3
0																																								0					12	13	4	6	5
0																																													8	13	6	10	9
0																																													11	1	21	4	5
0																																													12	15	5	9	2
0																																													8	23	17	3	9
0																																													5	20	20	16	3
0																																													3	14	11	11	3
0																																													0	9	6	14	3
0																																													6	7	7	8	3
0																																													8	13	4	8	4
0																																													15	15	7	8	0
0																																													8	23	16	5	3
0																																													8	3	6	19	3
0																																													8	13	11	16	6
0																																													8	2	4	9	5
																																													22	27	6	18	9
																																													7	9	12	4	4
																																													5	11	5	3	1
																																													9	25	8	16	1
																																													7	9	4	4	3
																																													13	19	6	6	4
																																													3	10	8	21	6
																																													14	16	20	5	3
																																													2	9	21	3	2
																																													3	16	12	23	4
																																													4	16	7	11	4
																																													15	11	16	9	3
																																													11	0	11	5	3
																																													9	11	4	3	1
																																													9	3	4	13	1
																																													6	10	11	19	2
																																													16	22	9	4	4
																																													10	9	10	1	1
																																													12	7	12	1	7
																																													9	22	18	11	1
																																													10	15	10	29	8
																																													8	7	12	13	1
																																													14	3	6	6	2
																																													9	10	19	0	2
																																													10	3	12	13	2
																																													12	12	21	9	5
																																													18	16	20	5	8
																																													20	15	7	1	2
																																													20	51	8	13	1
																																													4	20	22	6	7
																																													8	3	16	11	4
																																													5	14	18	8	1
																																													10	5	20	26	6
																																													9	22	7	3	3
																																													9	4	11	16	0
																																													11	6	11	0	1
																																													10	6	5	3	1
																																													4	12	12	11	1
																																													8	4	5	1	3
																																													6	8	13	5	3
																																													6	0	8	4	0
																																													6	1	5	8	5
																																													6	3	12	40	4
																																													0	11	13	10	3
																																													8	16	12	23	4
																																													4	9	11	19	0
																																													17	11	9	4	1
																																													11	6	18	9	0
																																													15	30	4	13	5
																																													14	25	23	3	3
																																													13	7	19	1	1
																																													15	13	20	23	4
																																													14	14	9	9	2
																																													19	15	6	9	2
																																													10	24	17	14	4
																																													8	11	14	13	0
																																													20	12	6	4	3
																																													4	12	16	9	10
																																													8	5	9	10	3
																																													10	1	29	9	5
																																													15	11	7	25	4
																																													11	20	8	19	7
																																													15	6	8	6	1
																																													15	4	16	21	3
																																													8	16	15	20	3
																																													8	11	9	15	1
																																													11	17	8	9	4
																																													6	18	10	8	1
																																													2	17	5	4	4
																																													8	12	16	10	3
																																													7	5	20	15	3
																																													9	14	4	15	4
																																													6	18	31	0	5
																																													8	20	15	3	9
																																													13	5	11	8	5
																																													14	15	3	5	0
																																													12	11	18	5	0
																																													7	31	9	4	2
																																													8	15	5	5	4
																																													10	12	10	8	9
																																													8	29	25	9	5
																																													8	10	7	4	2
																																													10	15	15	3	2
																																													15	6	14	16	8
																																													13	13	4	4	13
																																													14	14	7	21	9
																																													10	13	10	8	2
																																													13	14	19	14	6
																																													6	7	4	3	3
																																													18	2	8	21	7
																																													6	15	25	5	12
																																													2	23	7	11	12
																																													17	16	9	1	8
																																													17	14	27	6	12
																																													10	5	6	4	2
																																													16	4	11	20	6
																																													14	13	13	14	1
																																													17	20	5	8	7
																																													11	23	14	6	3
																																													10	11	4	3	11
																																													2	26	10	16	17
																																													11	13	18	9	19
																																													6	18	5	0	15
																																													10	8	15	11	4
																																													17	3	8	6	9
																																													14	20	7	10	10
																																													17	20	12	0	13
																																													10	12	5	4	10
																																													6	17	3	11	6
																																													4	7	11	29	6
																																													12	11	9	19	6
																																													6	12	4	4	6
																																													15	8	17	9	19
																																													6	6	15	21	9
																																													13	11	19	9	6
																																													14	22	17	6	10
																																													6	19	17	3	11
																																													9	9	9	13	4
																																													9	16	18	20	2
																																													20	15	5	11	12
																																													22	18	15	1	8
																																													8	17	8	1	3
																																													15	1	18	10	8
																																													11	3	8	1	8
																																													10	13	18	0	12
																																													14	3	17	4	11
																																													9	19	2	13	2
																																													10	8	27	13	7
																																													5	8	11	8	4
																																													14	15	19	8	8
																																													10	13	5	15	7
																																													7	6	13	31	15
																																													4	9	10	10	10
																																													11	20	18	13	25
																																													7	4	17	16	2
																																													15	54	6	1	7
																																													6	5	17	6	1
																																													10	24	13	4	8
																																													16	15	23	13	4
																																													14	8	8	8	8
																																													13	3	6	11	18
																																													5	8	16	6	18
																																													20	14	7	6	18
																																													14	1	6	4	5
																																													10	3	3	9	11
																																													4	1	8	6	12
																																													12	0	24	4	21
																																													6	27	4	20	12
																																													10	3	12	13	7
																																													18	18	5	5	7
																																													6	15	5	15	7
																																													12	32	5	5	6
																																													7	12	14	6	19
																																													15	16	17	4	17
																																													6	7	16	9	6
																																													7	20	10	6	7
																																													8	3	8	11	11
																																													6	16	18	15	4
																																													15	5	16	6	2
																																													11	6	11	6	22
																																													13	12	15	23	8
																																													6	11	7	10	3
																																													0	1	16	11	7
																																													2	12	10	11	7
																																													10	3	11	5	14
																																													6	13	12	6	10
																																													8	11	6	5	2
																																													6	11	6	15	6
																																													6	26	15	8	3
																																													11	10	13	10	7
																																													9	21	20	6	8
																																													6	30	6	5	13
																																													2	10	11	15	9
																																													6	12	10	13	22
																																													6	8	12	14	2
																																													0	12	9	16	6
																																													7	13	9	21	1
																																													6	2	20	15	7
																																													1	11	14	19	3
																																													4	8	8	13	12
																																													9	1	8	1	16
																																													4	14	14	1	14
																																													14	2	10	10	16
																																													3	2	11	4	4
																																													7	2	10	6	10
																																													9	10	8	5	8
																																													7	26	20	1	13
																																													3	6	9	9	11
																																													4	2	4	11	6
																																													7	9	18	0	8
																																													5	13	6	10	8
																																													4	1	16	5	8
																																													5	0	13	15	21
																																													13	4	12	16	24
																																													12	1	13	10	8
																																													5	2	7	13	13
																																													7	8	16	10	15
																																													12	3	9	4	5
																																													9	5	8	18	3
																																													16	0	12	14	11
																																													5	15	14	3	9
																																													9	20	11	4	4
																																													13	2	10	11	12
																																													7	15	7	15	5
																																													0	7	10	10	6
																																													12	7	9	10	3
																																													1	8	12	25	7
																																													14	2	14	9	13
																																													4	12	0	0	13
																																													18	1	6	15	9
																																													23	25	17	1	14
																																													8	1	9	8	2
																																													21	2	0	0	6
																																													10	4	7	19	5
																																													4	15	8	4	7
																																													10	1	19	1	3
																																													13	0	9	3	12
																																													7	0	13	1	16
																																													8	12	4	1	21
																																													13	4	11	3	3
																																													8	3	6	4	4
																																													10	0	6	3	11
																																													8	2	6	3	6
																																													3	7	13	16	6
																																													9	4	10	6	6
																																													12	2	16	8	6
																																													10	5	11	3	0
																																													0	5	12	16	0
																																													9	1	15	4	21
																																													13	3	19	9	19
																																													5	35	15	6	6
																																													14	2	12	6	11
																																													9	6	13	11	12
																																													1	8	5	3	4
																																													0	11	12	8	2
																																													7	21	8	11	14
																																													18	17	6	9	9
																																													4	6	6	16	7
																																													4	12	6	8	7
																																													8	5	10	16	7
																																													13	11	7	9	15
																																													7	8	20	3	11
																																													3	7	5	11	3
																																													5	6	12	9	9
																																													8	9	21	13	4
																																													13	0	14	14	10
																																													9	5	13	11	18
																																													10	5	12	16	18
																																													4	7	9	13	12
																																													18	32	13	1	26
																																													10	7	8	4	3
																																													17	7	5	4	9
																																													8	13	6	1	1
																																													14	14	6	11	10
																																													16	13	9	4	4
																																													4	6	4	9	16
																																													13	7	10	19	5
																																													5	6	14	1	17
																																													3	2	13	9	22
																																													12	7	9	6	6
																																													16	6	0	6	13
																																													9	3	4	11	15
																																													12	2	11	18	25
																																													3	31	7	11	15
																																													4	4	11	11	9
																																													8	0	6	23	9
																																													10	11	14	9	9
																																													12	7	3	1	9
																																													5	7	8	13	0
																																													5	27	8	9	0
																																													7	11	2	3	17
																																													18	5	9	11	15
																																													3	3	6	8	9
																																													9	9	11	3	15
																																													7	7	7	21	16
																																													13	17	14	8	6
																																													12	2	10	6	3
																																													4	7	9	6	22
																																													10	0	6	11	12
																																													13	4	4	13	4
																																													9	14	9	13	10
																																													4	4	0	3	10
																																													7	9	16	3	19
																																													10	6	12	11	13
																																													13	3	0	11	3
																																													7	0	0	6	9
																																													9	4	9	4	4
																																													10	0	4	11	10
																																													9	13	7	21	18
																																													5	0	8	4	18
																																													9	1	0	9	12
																																													9	8	8	8	18
																																													8	12		11	3
																																													1	15	0	4	9
																																													13	4	3	11	1
																																													12	3	12	14	10
																																													5	3	2	6	4
																																													13	2	0	14	16
																																													5	0	6	9	22
																																													12	6	7	11	19
																																													5	1	10	3	1
																																													17	10	7	18	8
																																													10	7	12	7	4
																																													7	7	1	9	13
																																													9	5	7	3	18
																																													9	5	12	8	24
																																													5	13	11	5
																																													8	4	0	11
																																													4	5	17	7
																																													14	12	7	7
																																													7	8	15	13
																																													5	2	11	3
																																													10	8	3	9
																																													13	5	3	13
																																														6	8	11
																																														2	6	18
																																														6	7	9
																																														7	12	18
																																														8	3	11
																																														10	10	3
																																														10	1	13
																																														10	6	11
																																														4	7	5
																																														0	3	7
																																														4	4	13
																																														4	13	8
																																														4	15	15
																																														12	7	1
																																														6	9	5
																																														2	11	5
																																														12	8	1
																																														13	18	13
																																														12	14	5
																																														5	5	11
																																														10	8	1
																																														10	8	15
																																														7	9	11
																																														11	10	3
																																														10	9	13
																																														12	9	9
																																														19	7	3
																																														10	10	24
																																														11	13	9
																																														13	7	7
																																														10	6	7
																																														7	13	13
																																														7	3	15
																																														14	11	15
																																														13	16	3
																																														6	9	15
																																														7	8	13
																																														5	9	13
																																														1	10	7
																																														8	17	5
																																														12	8	13
																																														6	16	47
																																														12	7	17
																																														10	5	11
																																														13	7	0
																																														12	26	9
																																														14	7	13
																																														12	3	5
																																														12	24	13
																																														6	14	17
																																														7	8	7
																																														6	11	17
																																														6	3	11
																																														17	22	13
																																														12	9	4
																																														16	4	21
																																														2	15	8
																																														14	7	10
																																														8	5	4
																																														5	1	0
																																														11	6
																																														10	17
																																														8	6
																																														5	10
																																														7	6
																																														6	12
																																														20	5
																																														12	10
																																														13	5
																																														2	15
																																														1	16
																																														4	9
																																														10	1
																																														12	8
																																														6	11
																																														18	16
																																														12	1
																																														7	9
																																														6	11
																																														6	11
																																														11	6
																																														7	9
																																														1	13
																																														6	11
																																														4	0
																																														12	10
																																														18	14
																																														17	9
																																														17	10
																																														8	13
																																														19	7
																																														14	8
																																														4	12
																																														17	6
																																														5	17
																																														4	10
																																														5	11
																																														8	10
																																														6	9
																																														10	15
																																														8	13
																																														4	9
																																														7	8
																																														5	14
																																														6	4
																																														4	11
																																														14	18
																																														12	9
																																														7	10
																																														10	7
																																														5	16
																																														10	12
																																														5	9
																																														6	10
																																														8	9
																																														8	14
																																														10	5
																																														5	16
																																														13	14
																																														7	12
																																														0	0
																																														10	4
																																														5	9
																																														26	7
																																														8	20
																																														8	8
																																														6	9
																																														16	7
																																														6	4
																																														14	12
																																														6	13
																																														8	7
																																														8	15
																																														5	5
																																														8	16
																																														11	9
																																														10	6
																																														6	7
																																														10	13
																																														7	11
																																														8	24
																																														4	10
																																														11	0
																																														5	15
																																														10	14
																																														11	9
																																														13	1
																																														5	6
																																														5	14
																																														11	9
																																														4	7
																																														13	18
																																														6	3
																																														10	6
																																														0	11
																																														6	9
																																														12	5
																																														11	9
																																														10	13
																																														10	12
																																														6	6
																																														11	3
																																														2	3
																																														5	6
																																														5	0
																																														8	8
																																														11	9
																																														5	7
																																														5	11
																																														7	5
																																														12	4
																																														6	11
																																														8	12
																																														8	6
																																														6	8
																																														7	13
																																														16	5
																																														5	6
																																														8	10
																																														7	6
																																														10	5
																																														13	11
																																														4	10
																																														8	9
																																														13	10
																																														5	7
																																														4	4
																																														10	8
																																														5	9
																																														5	15
																																														26	7
																																														13	10
																																														12	9
																																														11	6
																																														5	8
																																														6	10
																																														7	10
																																														5	6
																																														6	8
																																														5	16
																																														6	12
																																														5	7
																																														2	6
																																														8	7
																																														14	5
																																														7	6
																																														8	10
																																														13	9
																																														6	8
																																														8	10
																																														6	9
																																														0	12
																																														4	10
																																														8	8
																																														11	7
																																														4	16
																																														11	12
																																														2	7
																																														6	8
																																														10	6
																																														2	21
																																														11	10
																																														19	7
																																														18	18
																																														4	9
																																														10	8
																																														11	6
																																														2	14
																																														7	11
																																														4	4
																																														10	3
																																														4	9
																																														11	9
																																														7	6
																																														7	12
																																														5	2
																																														6	5
																																															11
																																															38
[truncated: 7 more columns]

## Sheet: Ext Fig 5
Extended Data Fig 5h
Region	APP-FL				B-CTFs				BACE1				PSEN1
Cortex	WT	Ctrl	NEX	CNP	WT	Ctrl	NEX	CNP	WT	Ctrl	NEX	CNP	WT	Ctrl	NEX	CNP
	1.04271	0.716345	0.98961	0.850899	0.0608832	0.910657	0.198313	0.857004	0.886883	0.736361	0.142938	0.666472	1.09078	0.882104	1.37109	1.05907
	0.957292	0.620286	0.781361	0.783696	0.0224817	1.08934	0.0865857	0.829528	1.11312	1.12593	0.199491	0.672447	0.909217	1.23333	1.05696	1.03068
	1.05569	0.59388	0.986853	0.762196	0.082777	0.993803	0.223848	0.703578	0.978629	0.911017	0.156752	0.738376	1.05313	0.9978	1.25154	0.99641
	0.944309	0.433486	0.922982	0.592631	0.09023	1.0062	0.23525	0.609059	1.02137	0.939785	0.223537	0.659406	0.94821	1.0374	1.0485	0.95761
	0.959517	0.672465	0.914492	0.828348
	1.04048	0.64579	1.0329	0.943018
White matter	WT	Ctrl	NEX	CNP	WT	Ctrl	NEX	CNP	WT	Ctrl	NEX	CNP	WT	Ctrl	NEX	CNP
	0.89133	0.542068	0.76618	0.760781	0.177155	0.792852	0.375422	0.415709	1.00705	0.552727	0.312347	0.566267	1.37427	1.16067	1.08902	0.910979
	1.10867	0.471274	0.693468	0.912539	0.18566	1.20715	0.424208	0.365386	0.992949	1.36962	0.24207	0.478046	1.03298	0.905405	1.12162	0.970789
	0.810351	0.664359	0.84287	0.903449	0.12647	1.00234	0.20018	0.42959	0.983495	0.736423	0.359796	0.620831	0.9972	0.86781	1.0567	1.2134
	1.18965	0.488458	0.902767	0.928737	0.09472	0.94492	0.26481	0.50912	1.0165	1.13208	0.30194	0.494272	1.02451	1.00145	0.93713	1.0531

## Sheet: Ext Fig 6
Extended Data Fig 6d								Extended Data Fig 6e
Region	Sex	norm_plaque_num	norm_mean_vol	norm_total_vol	norm_plaque_dens	norm_region_vol		Amyloid beta (6E10)
Cortex	F	1.09309	1.03385	1.14429	0.986586	1.09983		Cortex		Hippocampus		CC		Alveus		Thalamus
	F	0.946012	0.994677	0.952789	0.784339	1.19728		Female	Male	Female	Male	Female	Male	Female	Male	Female	Male
	F	0.949058	0.865867	0.832074	1.11355	0.84603		6.24	4.737	3.406	2.046	2.806	3.279	5.674	5.294	2.814	1.292
	F	0.991881	0.827127	0.830711	0.974796	1.01007		7.534	4.225	2.755	2.169	4.657	2.608	5.867	2.966	4.191	1.587
	F	1.06668	0.84798	0.915877	0.976565	1.08427		6.561	5.039	2.41	2.58	3.175	3.027	5.762	2.531	2.609	3.482
	F	0.965565	0.887501	0.716348	1.05772	0.906175		6.614	5.726	3.877	2.257	4.35	1.637	3.655	4.265	4.085	3.578
	F	1.00551	1.05657	1.07573	1.08031	0.923933		Extended Data Fig 6f
	F	1.01816	1.10084	1.13491	1.02909	0.98213		Microgliosis (Iba1)
	F	0.905868	1.02954	0.944332	0.940866	0.955741		Cortex		Hippocampus		CC		Alveus		Thalamus
	F	1.05817	1.35605	1.45295	1.05618	0.994545		Female	Male	Female	Male	Female	Male	Female	Male	Female	Male
	M	0.680372	0.605694	0.41727	0.653896	1.03286		7.082	4.349	5.475	4.017	4.655	4.233	6.81	5.859	4.199	3.226
	M	0.712581	0.976822	0.617335	0.69648	1.01561		5.168	4.34	5.463	4.883	3.524	3.36	6.059	4.137	5.04	3.743
	M	0.754499	1.00937	0.701152	0.694166	1.07894		6.61	3.452	4.987	3.093	5.913	2.462	7.074	4.188	3.731	3.938
	M	0.595798	0.855379	0.516031	0.760999	0.777175		5.675	3.699	4.128	2.447	4.889	2.896	6.89	4.624	5.865	2.734
	M	0.783092	1.36496	0.732438	0.699683	1.111
	M	0.699422	0.51608	0.365489	0.652394	1.06422
	M	0.788549	1.10161	0.879583	0.715217	1.09445
	M	0.741709	1.27524	0.957735	0.652872	1.12774
	M	0.759655	1.07505	0.826919	0.754102	0.999977
	M	0.600318	1.15706	0.703323	0.576197	1.03422
Hippocampus	F	1.01468	1.48351	1.44344	0.921152	1.0831
	F	0.848379	0.859096	1.04242	0.751005	1.11075
	F	1.07507	1.37877	1.42136	1.33524	0.791671
	F	1.05822	0.87666	0.889576	1.14823	0.906183
	F	1.02231	0.728277	0.71393	1.10842	0.906871
	F	0.863625	0.679016	0.562319	0.9445	0.899067
	F	1.01127	1.3326	1.29224	1.03291	0.962662
	F	0.94407	0.960011	0.869076	0.856466	1.08383
	F	1.03374	0.840076	0.832738	1.02276	0.99382
	F	1.12863	0.861991	0.932893	0.879317	1.26205
	M	0.71718	0.936494	0.492349	0.684969	1.0295
	M	0.857407	1.44818	0.73559	0.798377	1.05596
	M	0.686888	1.03416	0.681164	0.581617	1.16123
	M	0.698323	1.10686	0.741186	0.854076	0.803949
	M	0.813473	1.02378	0.655248	0.793461	1.00806
	M	0.743059	0.858277	0.919519	0.46099	1.05526
	M	0.54265	0.889768	0.709182	0.514505	1.03705
	M	0.712366	1.0191	1.01933	0.637667	1.09844
	M	0.712165	1.07699	0.818908	0.610931	1.14619
	M	0.847978	1.02774	0.76534	0.686743	1.21411
Alveus	F	1.156	1.48503	1.81343	1.25149	0.911954
	F	0.640149	1.29496	0.875686	0.680027	0.929389
	F	1.03791	1.07425	1.17782	1.32556	0.773045
	F	1.15807	1.08488	1.32717	1.25806	0.908819
	F	0.863891	0.762912	0.696215	0.800276	1.06576
	F	0.882536	0.524871	0.624968	0.884437	0.985162
	F	1.23472	1.46845	1.10144	1.15307	1.0572
	F	1.17671	0.673603	0.837309	0.997834	1.16427
	F	0.795525	0.990225	0.832144	0.777462	1.01022
	F	1.05449	0.640824	0.713822	0.871798	1.19417
	M	0.629791	0.644339	0.513988	0.677826	0.917319
	M	0.631862	1.00461	0.839788	0.621003	1.00455
	M	0.416408	0.905912	0.526571	0.465708	0.88277
	M	0.731303	0.771095	0.451187	0.931577	0.775035
	M	0.988191	0.724679	0.544209	0.85566	1.1402
	M	0.849389	1.29901	0.82487	0.433329	0.991211
	M	0.586285	0.70548	0.599696	0.51208	1.13035
	M	0.642221	0.960292	0.948634	0.404845	1.06095
	M	0.611146	0.835878	0.759377	0.518376	1.16397
	M	0.787238	1.30924	0.676406	0.684952	1.13472

## Sheet: Ext Fig 7
Extended Data Fig 7d
Genotype	Ctx 6E10	Hip 6E10	CC 6E10	Alv 6E10	Thal 6E10
Ctrl	6.18	3.103	3.294	4.615	2.357
Ctrl	6.08	4.65	3.079	6.448	2.661
Ctrl	8.456	5.368	2.939	9.761	3.027
Ctrl	6.919	3.446	5.362	5.559	3.261
Ctrl	7.588	3.158	2.431	8.561	2.615
CNP	5.207	2.639	1.164	3.13	1.489
CNP	4.458	2.262	2.323	2.429	3.045
CNP	5.943	3.33	2.112	3.973	2.896
CNP	5.086	2.939	1.916	3.348	2.04
CNP	5.576	2.589	2.36	4.591	1.962
NEX	0.067	0.033	0.054	0.294	0.441
NEX	0.284	0.318	0.185	0.224	0.323
NEX	0.081	0.03	0.014	0.006	0.208
NEX	0.071	0.021	0.055	0.115	0.713
NEX	0.021	0.008	0.004	0.008	0.716
Extended Data Fig 7e
Genotype	Ctx Iba1	Hip Iba1	CC Iba1	Alv Iba1	Thal Iba1
Ctrl	3.951	4.103	3.994	6.043	3.01
Ctrl	3.852	4.005	4.235	6.152	3.743
Ctrl	6.357	5.706	5.641	9.443	3.734
Ctrl	5.929	4.203	5.968	6.073	4.517
Ctrl	5.205	4.908	6.169	9.614	4.456
CNP	3.53	2.83	3.23	3.761	2.759
CNP	3.217	2.156	2.649	2.711	3.363
CNP	4.322	2.886	4.197	4.261	3.21
CNP	3.243	2.423	3.026	3.469	3.49
CNP	4.21	3.384	4.847	4.282	3.942
NEX	2.527	2.719	2.06	2.658	2.859
NEX	2.322	2.18	1.815	2.611	1.668
NEX	1.253	1.135	1.846	2.077	2.232
NEX	2.588	2.651	2.553	2.902	2.823
NEX	1.697	2.035	2.597	3.142	2.993

## Sheet: Ext Fig 8
Extended Data Fig 8b					Extended Data Fig 8f							Extended Data Fig 8g
Ctrl1	Ctrl2	NEX1	NEX2		Normalized total plaque number							NLGF	FL-APP rel. to WT	B-CTFs rel. to Hom
13	2	4	9		Cortex NLGF Hom	Cortex NLGF Het	Hip NLGF Hom	Hip NLGF Het	WM NLGF Hom	WM NLGF Het		Hom	0.534686	0.955826
13	3	6	17		1.09309	0.081125	1.01469	0.027283	1.156	0.041434		Hom	0.485783	1.03082
4	16	8	3		0.946012	0.078915	0.848379	0.022468	0.640149	0.039362		Hom	0.507199	0.992451
2	2	9	7		0.949058	0.070344	1.07507	0.017654	1.03791	0.031075		Hom	0.49761	1.02091
14	15	8	8		0.991881	0.103356	1.05822	0.025678	1.15807	0.014502		Het	0.665516	0.416848
11	4	12	16		1.06668	0.068268	1.02231	0.044736	0.863891	0.014502		Het	0.705275	0.499975
8	8	8	0		0.965565	0.094651	0.863625	0.038116	0.882536	0.064222		Het	0.712881	0.41284
14	2	17	10		1.00551	0.081326	1.01127	0.056773	1.23472	0.016573		Het	0.705275	0.447159
10	12	5	10		1.01816		0.94407		1.17671			WT	0.907823	0.0703135
8	14	1	1		0.905868		1.03374		0.795525			WT	1.16279	0.1084
4	2	6	7		1.05817		1.12863		1.05448			WT	0.873698	0.0419987
10	1	9	1		Normalized mean plaque volume (μm3)							WT	1.05569	0.107358
8	11	1	0		Cortex NLGF Hom	Cortex NLGF Het	Hip NLGF Hom	Hip NLGF Het	WM NLGF Hom	WM NLGF Het
0	2	5	9		1.03385	0.331765	1.48351	0.065624	1.48503	0.062001
3	4	5	6		0.994677	0.411629	0.859096	0.072847	1.29496	0.092458
11	11	9	12		0.865867	0.645729	1.37877	0.270816	1.07425	0.113724
7	3	4	3		0.827127	0.855884	0.87666	0.61512	1.08488	0.100654
4	7	11	7		0.84798	0.50949	0.728277	0.535701	0.762912	0.263509
1	1	13	11		0.887501	0.368233	0.679016	0.134287	0.524871	0.106491
12	7	6	11		1.05657	0.828718	1.3326	0.523461	1.46845	0.484043
10	11	5	4		1.10084		0.960011		0.673603
3	2	6	6		1.02954		0.840076		0.990225
15	1	6	5		1.35605		0.861991		0.640824
19	3	3	5		Normalized total plaque volume (μm3)
6	2	5	0		Cortex NLGF Hom	Cortex NLGF Het	Hip NLGF Hom	Hip NLGF Het	WM NLGF Hom	WM NLGF Het
8	20	4	0		1.14429	0.023552	1.44344	0.001717	1.81343	0.002714
3	7	9	7		0.952789	0.021522	1.04242	0.00157	0.875686	0.003844
5	3	11	13		0.832074	0.045993	1.42136	0.004584	1.17782	0.004729
2	17	5	8		0.830711	0.089572	0.889576	0.015146	1.32716	0.001542
7	4	0	10		0.915877	0.017384	0.71393	0.02298	0.696215	0.004037
13	2	8	3		0.716348	0.035291	0.562319	0.004908	0.624968	0.007224
5	7	7	4		1.07573	0.093737	1.29225	0.028497	1.10144	0.008474
4	1	9	7		1.13491		0.869076		0.837309
11	3	3	16		0.944332		0.832738		0.832144
8	17	14	7		1.45295		0.932893		0.713822
8	11	21	4		Normalized plaque/mm3
6	8	7	8		Cortex NLGF Hom	Cortex NLGF Het	Hip NLGF Hom	Hip NLGF Het	WM NLGF Hom	WM NLGF Het
13	9	8	4		0.986586	0.072404	0.921152	0.023368	1.25149	0.040651
6	5	3	8		0.784339	0.077523	0.751005	0.019734	0.680027	0.042726
1	7	3	4		1.11355	0.076708	1.33524	0.014528	1.32556	0.027424
2	13	0	4		0.974796	0.108443	1.14823	0.02278	1.25805	0.016064
8	9	2	8		0.976565	0.070029	1.10842	0.04816	0.800276	0.014911
11	13	5	5		1.05773	0.109724	0.9445	0.038263	0.884437	0.060944
14	9	16	4		1.08031	0.085777	1.03291	0.054188	1.15307	0.016801
5	12	21	1		1.02909		0.856466		0.997834
7	5	2	5		0.940866		1.02276		0.777462
13	8	19	7		1.05618		0.879317		0.871798
1	9	11	16		Normalized region volume (μm3)
2	0	1	5		Cortex NLGF Hom	Cortex NLGF Het	Hip NLGF Hom	Hip NLGF Het	WM NLGF Hom	WM NLGF Het
10	3	3	6		1.09983	1.11224	1.0831	1.14799	0.911954	1.0063
5	7	6	3		1.19728	1.01049	1.11075	1.1195	0.929389	0.90955
1	16	13	7		0.84603	0.910314	0.791671	1.19484	0.773045	1.11875
8	1	2	2		1.01006	0.946107	0.906183	1.10834	0.908819	0.891273
5	6	1	7		1.08427	0.967709	0.906871	0.91335	1.06577	0.960195
10	5	2	5		0.906175	0.856307	0.899067	0.979475	0.985162	1.04038
7	20	19	19		0.923933	0.941158	0.962662	1.03016	1.0572	0.973925
5	8	5	4		0.98213		1.08383		1.16427
17	0	2	10		0.955741		0.99382		1.01022
18	7	1	3		0.994545		1.26205		1.19417
13	5	10	10
11	1	10	0
6	4	3	2
8	2	10	0
3	16	7	1
18	7	10	2
3	18	1	2
15	5	6	4
8	1	2	4
4	2	9	10
8	8	6	5
9	3	1	1
12	3	3	17
3	0	9	10
13	4	2	5
11	1	7	5
3	7	11	6
1	1	2	0
9	8	5	1
12	1	8	2
7	2	8	9
3	6	9	15
3	16	8	12
2	3	10	9
6	6	5	1
5	14	0	7
8	1	0	1
17	6	16	8
3	2	2	0
2	9	6	5
4	12	0	5
6	11	5	11
1	9	7	11
1	5	9	9
5	11	6	1
10	4	9	10
6	1	2	8
4	1	0	7
8	12	0	13
4	5	6	7
12	10	7	1
12	16	2	9
5	10	2	4
13	0	1	9
8	0	12	9
5	5	11	9
5	2	3	3
1	12	6	4
15	6	6	4
3	3	1	1
7	9	11	8
7	1	13	9
15	5	1	2
19	1	15	7
13	11	2	3
5	3	9	10
8	6	8	2
3	8	4	5
10	4	10	0
10	2	11	3
6	2	9	5
9	4	1	3
11	1	7	4
0	3	0	0
0	7	4	6
13	15	2	3
6	2	1	6
4	5	8	5
6	2	5	2
10	4	1	5
0	1	7	13
4	1	16	2
1	2	2	6
5	17	8	7
6	8	13	3
7	5	9	4
10	4	7	3
6	2	4	7
22	1	13	8
11	19	0	1
18	10	14	8
14	20	2	20
9	3	0	18
6	4	2	6
13	17	1	3
3	2	7	2
4	5	4	14
6	7	13	1
0	11	5	7
10	12	8	6
9	2	4	4
3	17	18	7
7	23	1	4
13	3	4	5
5	9	0	9
1	3	1	7
6	13	14	2
6	11	11	10
4	2	6	6
2	5	19	0
2	21	4	6
7	1	0	15
1	13	1	7
4	2	10	7
1	21	0	6
4	0	5	1
9	6	1	3
5	11	3	6
16	5	1	8
8	6	1	15
0	12	3	12
11	3	2	9
7	7	3	1
2	6	4	7
2	4	4	1
7	17	12	8
7	2	3	0
4	3	13	5
3	8	7	5
0	1	5	11
9	12	2	11
14	0	8	9
19	2	2	1
14	11	9	10
0	1	5	8
6	2	1	7
7	1	2	13
4	8	9	7
12	1	0	1
5	5	1	9
0	6	4	5
7	13	3	11
10	27	12	9
3	7	4	5
2	4	4	5
2	4	3	4
1	8	3	7
8	9	13	6
4	1	4	15
3	7	6	10
5	1	12	4
14	2	2	5
11	2	11	2
3	7	12	9
1	12	2	3
8	4	5	10
8	5	2	5
2	7	16	4
2	1	1	7
0	2	7	6
5	0	4	9
10	2	11	4
2	15	2	1
8	2	11	4
12	7	1	0
2	6	8	4
4	5	3	7
9	6	2	3
12	15	1	4
5	12	5	6
8	5	9	5
3	5	6	2
5	2	10	27
2	9	4	3
6	5	4	5
8	5	3	4
6	3	15	1
16	3	9	1
5	2	1	12
2	11	4	3
5	2	4	5
7	18	2	10
7	10	9	1
6	4	3	7
3	0	7	9
4	20	3	9
0	1	11	0
2	9	11	1
2	4	7	8
2	10	0	17
9	4	13	2
9	3	2	10
4	16	3	2
3	2	11	9
3	10	2	0
5	3	1	3
6	9	1	1
1	10	4	7
1	2	2	9
10	2	6	6
2	0	3	0
9	31	2	10
6	0	6	6
5	20	1	2
9	8	10	6
3	15	4	10
5	17	2	6
1	8	3	2
11	18	14	9
0	6	6	5
5	3	0	9
5	11	4	4
5	3	7	0
7	9	3	4
8	4	4	3
0	13	10	4
4	2	7	3
5	14	14	6
7	23	7	11
5	4	1	1
9	4	10	4
5	13	3	0
9	3	4	0
1	8	5	5
5	2	4	5
3	16	7	0
11	3	1	5
4	8	11	6
10	11	5	12
3	18	8	5
7	18	3	5
10	12	2	7
7	3	6	19
7	11	4	2
13	14	0	2
6	17	5	9
8	7	5	8
2	15	8	1
4	8	2	11
10	9	7	4
15	5	5	4
8	17	9	11
3	10	1	5
3	8	0	9
2	12	5	2
2	2	2	2
0	21	1	7
5	13	0	0
13	12	2	16
0	6	6	10
7	1	12	4
9	6	5	11
8	1	10	2
10	9	10	7
2	6	2	1
1	11	6	0
11	13	3	0
6	11	12	0
7	8	10	1
2	12	5	5
4	21	5	9
14	23	0	5
2	2	12	3
3	12	7	27
9	14	0	3
18	1	5	5
3	8	2	4
9	5	13	1
3	0	15	1
7	2	4	12
4	7	6	3
8	13	10	5
2	10	3	10
4	1	11	1
7	7	7	7
0	12	4	9
10	15	13	9
12	11	9	0
7	8	7	1
1	22	9	8
11	3	9	17
8	31	5	2
2	2	3	10
2	3	10	2
8	8	2	2
8	4	7	4
13	9	2	7
1	6	2	2
1	2	2	7
2	14	10	0
1	8	8	5
8	12	14	8
6	10	10	3
3	0	4	5
18	10	6	0
14	5	2	2
5	9	5	1
2	5	2	11
10	1	0	8
4	1	0	4
4	7	2	3
7	9	11	3
11	8	4	8
3	1	3	1
7	3	11	7
4	16	6	1
6	4	8	12
2	1	6	3
16	5	5	5
19	0	11	4
6	2	1	2
5	3	7	6
10	10	16	4
0	2	5	1
5	9	7	8
6	3	10	7
4	6	6	2
0	9	4	9
11	8	4	5
9	14	11	24
5	17	5	2
1	9	6	2
12	1	13	15
13	2	0	3
14	1	6	7
20	7	10	1
12	13	3	1
8	2	5	9
0	16	11	5
7	9	5	3
11	7	8	3
7	5	1	1
3	8	16	6
2	6	13	12
24	10	2	3
6	6	6	3
1	1	11	10
4	0	12	5
0	7	6	8
5	5	11	6
19	3	2	6
13	0	1	10
9	5	10	15
11	5	9	4
2	1	5	3
10	4	5	5
2	7	12	5
6	2	8	1
4	12	13	1
2	4	10	3
10	17	2	2
6	7	4	9
1	21	6	1
10	2	1	3
5	7	9	8
4	11	4	2
2	0	12	5
10	4	8	11
5	6	7	3
6	16	2	6
6	4	5	5
17	1	1	3
7	0	9	7
14	3	8	1
8	4	14	3
0	2	6	19
6	0	10	0
1	4	3	9
1	3	7	4
15	1	8	4
4	14	0	5
16	14	5	16
3	10	17	4
10	2	10	4
2	0	10	0
12	10	13	5
5	15	10	14
5	5	1	1
0	3	1	7
9	8	4	5
2	15	7	8
6	12	10	6
1	13	3	4
11	1	14	6
2	6	4	3
9	5	4	6
4	9	1	1
5	1	2	9
2	17	3	5
10	3	1	5
12	0	11	12
3	4	16	1
3	3	4	2
8	11	6	1
3	1	8	15
6	3	8	12
8	1	9	9
8	11	6	5
9	7	1	9
2	1	7	7
11	19	4	0
2	32	6	13
5	11	2	0
2	2	0	0
11	0	17	11
3	6	2	8
4	8	7	4
10	12	5	2
2	17	15	0
2	4	5	1
6	2	18	5
11	8	5	5
8	8	10	13
8	1	3	6
5	0	12	18
4	5	11	0
3	1	10	4
1	5	7	3
3	10	0	9
3	11	5	13
16	10	11	15
8	4	1	16
8	8	13	6
8	17	3	6
7	1	4	3
0	9	14	0
3	7	11	7
8	11	11	15
19	10	3	7
12	4	5	4
13	7	8	6
1	5	6	4
5	15	12	1
5	12	0	12
1	1	4	8
4	0	2	3
9	7	6	6
2	18	13	5
7	11	1	5
11	9	5	3
7	23	2	2
6	14	7	8
7	5	5	6
18	11	14	6
16	0	4	2
3	12	2	2
8	3	7	5
7	4	9	25
11	2	2	0
4	1	5	5
4	2	0	11
3	3	5	7
0	3	7	4
9	5	3	0
8	13	13	10
11	4	4	6
2	0	14	5
4	11	9	1
14	5	0	8
3	18	3	1
5	7	0	3
6	1	7	4
7	5	2	0
7	1	0	12
8	0	0	2
7	0	2	4
1	21	3	0
2	11	1	1
5	4	15	10
5	5	3	2
0	8	5	6
7	17	3	4
2	0	2	3
9	10	3	2
7	7	2	1
3	6	4	9
5	1	10	1
10	8	12	8
12	14	4	7
6	9	19	6
9	6	4	3
14	11	2	2
8	24	1	4
9	8	9	0
7	5	7	11
11	9	2	0
1	5	4	8
7	0	6	5
10	1	11	5
7	15	2	0
5	7	0	11
2	41	4	3
16	1	5	9
3	14	15	2
2	6	8	5
4	5	4	6
2	2	4	4
7	7	10	6
1	13	7	8
0	1	2	10
1	3	7	7
4	5	12	3
2	16	7	6
7	5	2	4
1	3	3	8
2	8	7	1
6	4	14	1
2	3	2	9
2	10	13	2
3	0	12	0
8	18	2	1
2	0	10	9
15	9	5	1
6	6	14	9
1	7	1	1
11	4	11	5
15	0	6	1
5	1	1	3
20	1	3	2
2	2	6	8
10	19	0	0
2	7	8	1
4	13	9	4
3	17	4	2
4	11	5	5
4	8	4	3
5	20	2	11
0	2	2	8
14	5	5	1
7	12	2	1
11	4	6	5
2	5	1	5
3	10	5	11
8	11	15	9
14	14	3	5
4	15	7	11
7	18	0	5
8	14	8	5
11	6	3	2
3	2	10	12
7	10	0	6
10	4	10	2
2	9	5	9
0	13	7	17
1	1	3	3
1	2	12	7
7	2	5	8
4	8	9	16
3	2	6	0
5	0	18	10
17	9	5	10
3	9	2	1
5	24	6	7
7	6	1	1
3	3	14	0
3	5	7	9
8	14	3	6
2	18	11	12
8	5	8	3
1	13	13	7
8	0	7	11
5	5	2	11
4	7	3	4
4	2	2	6
0	3	9	5
19	0	7	5
1	5	9	0
3	15	4	0
4	8	7	7
4	5	1	13
3	11	3	8
6	5	5	10
9	18	9	3
4	7	11	4
4	9	0	7
3	8	1	16
4	2	3	7
1	2	11	4
12	4	10	8
3	3	2	4
11	12	5	8
15	21	8	4
10	2	8	4
2	13	7	8
14	11	1	5
9	11	4	4
21	2	2	1
6	7	5	5
1	0	3	7
4	15	5	16
3	0	9	5
0	1	12	6
2	1	17	3
6	1	0	7
2	4	6	2
6	8	18	7
11	2	3	5
10	13	1	19
6	3	6	4
6	2	1	10
8	9	12	3
12	10	11	10
4	6	1	0
3	21	3	2
3	2	4	0
2	0	5	1
13	33	6	2
3	1	1	2
6	0	2	4
0	1	3	4
4	10	4	10
2	3	2	5
0	3	14	1
5	7	8	17
8	15	4	10
2	4	0	5
4	6	7	5
2	3	9	6
0	4	8	0
8	2	13	1
8	2	6	2
6	14	6	9
3	1	0	15
12	2	8	12
8	12	7	9
17	21	4	1
10	1	0	7
11	4	2	1
13	0	1	8
18	1	8	0
9	1	2	5
9	15	0	5
14	11	1	11
12	2	2	11
12	20	12	9
9	6	0	2
2	11	3	3
13	12	11	7
11	6	2	5
0	2	7	8
4	10	4	5
12	8	1	7
3	8	10	18
8	2	6	8
1	3	16	0
2	0	7	6
4	17	15	0
3	13	1	9
10	13	14	8
6	7	0	0
11	0	6	0
4	7	10	2
3	3	12	7
0	13	9	4
4	0	6	9
2	0	1	2
3	3	11	1
6	2	5	8
1	13	7	4
6	1	2	11
3	8	1	7
9	2	9	2
7	2	5	0
9	2	9	6
14	0	13	0
15	5	3	8
1	5	1	3
6	4	5	5
9	2	13	2
11	2	1	5
4	1	9	3
5	5	5	1
1	8	3	0
4	13	1	14
5	1	6	12
1	2	0	27
3	5	0	0
5	12	6	8
3	2	7	0
4	9	1	2
11	16	3	3
9	11	16	7
0	4	4	14
0	2	5	12
2	1	9	8
1	16	9	0
8	4	3	0
1	9	4	6
3	0	2	4
1	2	5	6
3	2	4	3
6	6	7	1
3	1	4	3
1	12	4	4
9	16	6	4
8	6	13	4
3	8	7	9
10	5	4	16
4	15	0	6
1	2	11	5
2	4	9	7
8	2	10	1
1	2	5	2
5	18	6	12
9	15	2	3
4	20	6	2
3	3	11	7
1	2	2	5
14	11	11	5
0	9	18	0
4	1	4	1
6	13	16	9
2	6	3	8
9	5	6	1
3	6	4	1
1	8	1	0
2	2	12	7
14	4	7	5
7	3	10	6
9	3	1	6
2	0	6	5
3	4	7	3
11	8	2	0
2	8	10	2
8	1	0	7
10	11	12	8
10	3	5	4
3	0	5	2
0	4	7	2
2	8	3	10
1	15	8	16
5	3	1	3
18	3	7	9
2	1	1	0
12	13	1	1
2	4	8	3
15	2	6	2
1	12	7	21
11	6	3	19
4	13	2	11
4	3	0	4
9	23	7	1
4	9	4	1
8	4	1	1
9	5	8	1
6	6	6	0
9	15	2	8
5	1	12	11
0	10	9	1
7	9	7	2
1	3	3	12
2	7	8	0
2	5	8	8
7	1	0	1
7	6	3	9
2	5	3	2
0	10	3	0
8	2	8	9
13	11	8	15
7	16	1	5
1	0	11	4
0	1	1	8
2	19	13	0
2	1	9	9
1	10	5	3
0	1	9	11
3	1	0	5
6	1	3	5
0	7	2	1
2	11	2	0
0	25	5	6
8	5	10	0
2	5	1	0
3	9	2	1
3	3	9	3
12	6	0	6
7	1	1	5
10	0	5	4
2	11	5	9
0	2	11	7
2	2	15	1
8	8	7	7
3	5	11	12
16	4	8	4
4	2	2	5
1	1	2	1
2	2	7	0
12	5	12	10
17	8	0	1
11	1	2	8
5	17	17	9
1	3	25	1
1	8	12	5
10	2	13	4
1	4	13	15
7	10	7	0
5	4	1	10
3	4	5	1
11	9	1	2
4	13	4	1
6	20	14	1
1	4	8	0
0	3	0	6
3	2	17	1
12	8	6	1
1	14	3	0
3	19	15	0
13	10	10	3
4	24	3	0
10	1	0	3
4	11	0	1
9	0	8	1
0	7	11	1
2	3	3	0
0	2	5	0
0	6	3	1
4	5	5	1
10	3	3	1
11	9	9	1
0	3	14	9
9	10	5	1
6	5	10	0
5	11	1	1
12	0	4	5
12	1	4	3
12	11	0	3
6	3	5	2
4	3	6	1
2	3	6	0
1	1	9	3
4	2	9	1
16	1	1	3
10	1	5	12
6	2	0	6
17	5	14	1
20	0	4	10
14	3	6	6
9	4	6	3
2	0	11	1
6	5	5	1
0	10	6	5
0	13	15	2
3	3	7	2
0	7	13	14
0	0	2	2
5	32	2	0
11	8	1	0
5	20	3	0
6	15	5	10
6	14	1	0
1	6	4	0
2	1	1	5
7	5	12	10
2	3	4	0
4	10	9	0
6	3	1	1
5	0	2	0
1	1	14	0
2	2	4	0
7	4	2	3
7	6	19	3
2	1	10	10
15	15	6	0
15	0	2	6
1	5	10	36
2	1	2	7
0	1	4	0
3	19	4	5
4	1	7	4
7	2	3	2
10	2	2	0
4	2	2	2
5	9	2	1
1	16	4	1
1	15	4	0
2	10	12	1
1	2	1	3
8	0	5	3
2	18	6	0
4	3	10	0
1	1	9	0
9	1	9	3
7	9	0	0
8	15	7	5
7	1	13	0
5	8	5	1
6	0	1	0
2	16	0	1
2	12	7	0
6	2	5	0
9	6	0	0
3	9	0	1
2	1	9	2
7	0	3	0
3	12	9	2
4	6	5	0
8	2	6	0
14	0	0	1
1	5	8	13
3	6	2	4
2	18	8	0
1	1	16	0
7	2	5	0
12	6	2	3
10	2	16	4
9	2	11	2
12	8	2	5
4	1	10	8
7	0	15	3
5	10	6	0
3	5	3	3
13	0	14	0
11	3	2	0
3	0	8	1
10	1	4	0
8	2	8	4
16	12	5	1
1	17	4	9
6	5	4	1
4	18	21	0
0	2	7	3
0	5	3	0
12	4	5	0
16	0	0	5
11	0	5	0
5	5	4	0
4	13	10	1
1	10	5	3
14	1	5	0
2	0	6	0
0	2	4	1
4	1	10	5
6	12	14	1
10	11	3	1
6	1	6	1
12	4	3	0
2	2	3	1
9	0	3	0
22	2	11	2
6	1	13	3
0	1	12	0
0	8	11	2
13	4	5	0
8	13	11	0
4	2	11	2
0	3	3	0
6	0	6	1
2	1	2	5
0	17	12	1
3	1	13	0
7	2	3	4
14	14	12	1
14	29	10	2
4	5	2	0
9	12	9	3
0	0	7	1
2	1	3	0
1	18	2	0
5	14	3	1
2	9	6	1
7	8	9	1
12	16	9	1
4	11	3	2
4	4	0	0
8	3	3	3
0	6	3	3
10	2	9	1
1	1	9	1
4	5	18	6
0	3	9	1
9	0	5	0
3	6	8	1
9	11	11	3
3	0	10	0
6	0	11	2
3	2	1	3
3	4	4	1
1	0	1	0
6	0	8	1
2	6	5	2
0	1	2	0
7	6	1	0
9	6	12	3
6	3	12	3
3	2	2	1
0	15	13	0
6	0	0	0
0	10	7	0
4	0	8	0
4	2	7	1
9	2	1	1
3	19	11	0
4	9	4	0
6	2	18	2
12	1	11	5
3	10	0	3
3	0	16	1
10	2	1	2
2	2	8	0
3	3	6	0
1	4	9	0
7	19	0	0
12	2	15	0
6	11	0	0
5	2	8	0
9	12	3	2
6	0	7	0
6	2	8	2
0	11	4	0
4	10	3	0
2	12	1	0
4	1	3	1
8	9	11	0
5	15	9	3
0	3	1	0
0	0	3	0
6	2	0	0
2	1	3	0
11	3	8	0
6	0	4	0
7	7	9	3
8	4	2	0
2	2	13	2
13	2	1	2
9	0	13	0
5	2	5	0
0	8	12	1
1	3	3	0
2	10	0	8
1	6	10	2
1	13	2	1
4	6	5	4
3	11	0	8
4	3	12	1
19	12	1	1
6	8	8	0
1	5	9	0
1	0	1	4
3	14	7	2
12	0	14	1
0	21	11	0
4	2	11	0
5	1	7	4
10	6	8	0
6	4	3	2
2	5	3	0
7	3	0	2
1	2	10	1
14	13	8	2
11	20	14	3
3	28	8	1
0	4	6	0
4	2	2	3
3	19	12	4
6	2	5	3
2	8	4	1
15	2	12	0
0	4	3	0
11	2	1	3
27	5	8	0
2	4	10	0
1	2	3	1
11	14	0
3	2	1
0	3	4
3	5	14
0	16	1
10	3	1
11	8	2
1	3	6
7	1	4
14	1	5
13	13	1
3	9	7
2	1	12
2	2	0
12	3	7
10	1	14
6	1	4
1	4	2
2	1	3
5	1	4
6	3	2
6	7	6
13	0	9
11	6	18
2	4	0
9	2	4
5	2	1
2	2	1
6	32	8
11	3	4
12	5	12
3	2	12
10	1	4
6	1	6
4	6	13
2	3	1
9	0	17
1	1	5
14	4	3
0	3	1
8	1	1
6	10	4
14	2	3
0	1	10
7	1	2
8	11	2
9	4	1
8	1	9
14	4	1
1	1	5
6	1	6
13	4	6
6	8	2
1	4	2
3	7	13
7	5	6
3	5	12
3	2	10
0	1	13
9	11	1
2	13	9
0	0	15
5	0	8
6	8	11
1	8	1
15	1	12
2	2	3
3	11	7
2	6	1
3	3	11
10	3	10
8	1	1
5	17	6
2	16	4
0	2	7
3	1	5
9	3	6
4	3	5
11	13	3
1	4	2
10	1	15
7	12	9
0	2	8
4	7	7
2	4	7
0	15	14
6	1	5
2	2	12
10	11	1
7	3	1
16	2	9
4	9	5
9	1	6
10	4	2
2	12	7
0	1	2
2	8	1
0	7	18
2	10	4
5	6	4
12	10	13
10	6	4
8	12	0
1	3	13
6	22	7
1	3	1
7	7	3
11	4	8
9	5	5
6	2	3
6	12	5
8	0	0
1	1	10
7	1	7
1	4	3
3	8	1
2	4	1
5	8	3
2	1	6
1	8	6
0	0	5
6	1	3
10	0	10
9	3	7
11	2	10
4	1	9
0	0	4
6	3	10
2	4	4
8	2	4
3	0	13
2	1	10
1	0	6
3	20	7
9	1	0
1	7	10
3	0	3
7	2	2
13	14	11
11	9	14
11	1	5
7	18	8
16	0	6
0	1	2
7	0	4
1	15	9
9	8	0
8	2	2
8	6	5
5	4	16
2	3	2
2	4	17
1	3	9
5	2	6
9	2	0
17	1	11
5	3	5
5	5	3
9	3	0
0	2	12
8	9	3
4	0	7
5	5	2
1	5	12
5	1	5
0	4	1
2	4	2
9	5	4
12	2	5
1	3	2
2	3	8
4	1	6
5	7	14
3	1	7
6	0	1
0	1	16
4	2	12
6	3	0
1	9	4
5	3	14
7	4	9
2	4	9
7	12	0
0	3	19
7	2	12
8	2	2
8	0	1
2	6	5
1	7	9
4	4	10
15	2	9
13	0	6
3	0	10
2	1	1
4	4	6
6	9	7
2	4	2
5	0	3
2	0	15
1	1	1
9	1	12
3	5	6
12	2	2
5	1	25
2	3	0
3	3	2
1	19	5
4	1	2
15	12	10
15	2	10
4	3	6
1	1	6
7	8	6
6	3	3
1	0	5
5	7	8
3	5	0
5	3	19
1	2	7
6	1	3
4	5	1
5	4	8
8	0	6
8	12	12
0	1	4
6	6	7
3	16	10
10	6	1
4	1	1
4	2	2
2	26	4
0	15	11
2	4	1
9	2	1
10	2	7
0	6	1
0	1	1
10	5	1
3	1	8
2	13	1
10	3	2
2	2	8
1	6	13
1	3	5
1	2	4
8	6	0
16	2	1
8	3	15
7	7	3
7	7	7
7	4	6
5	2	3
8	8	7
21	4	2
0	19	0
5	3	1
3	0	8
7	0	8
3	8	5
11	4	5
1	2	16
7	0	10
15	1	0
14	9	0
2	0	11
4	4	6
5	8	8
1	3	5
1	4	1
7	3	16
4	4	16
5	14	7
15	1	0
5	4	4
1	0	4
3	3	9
15	7	14
0	7	10
4	3	15
1	4	18
0	3	2
12	3	2
1	7	2
0	1	19
4	0	2
0	3	13
14	1	7
10	0	4
6	3	0
15	3	9
1	2	4
0	2	5
16	2	15
1	2	13
0	7	3
12	1	1
17	7	4
1	2	16
10	1	3
1	0	5
11	3	7
1	2	1
8	11	6
7	5	3
6	4	9
13	4	1
7	3	6
14	3	4
21	0	3
13	10	1
13	2	3
11	3	5
10	1	7
3	14	2
7	1	14
8	2	5
12	0	1
11	8	1
0	15	10
6	0	9
11	5	1
11	4	3
3	5	11
1	0	8
3	1	10
4	4	5
0	13	5
2	4	9
6	1	11
13	5	6
6	2	8
3	1	12
1	0	5
1	4	0
9	7	12
6	6	4
3	11	8
2	4	7
2	2	7
2	2	13
6	2	9
3	6	0
0	1	4
5	1	0
12	3	15
13	13	7
0	2	4
11	7	7
9	2	1
11	5	12
0	12	7
2	2	9
3	0	2
10	18	6
2	1	0
10	12	15
0	4	1
5	2	8
11	3	10
2	3	9
1	0	9
8	1	9
3	17	0
5	4	3
4	5	15
5	11	1
4	1	1
0	1	7
5	8	0
3	0	2
21	2	5
0	2	0
9	3	16
15	8	12
0	0	2
10	1	10
1	2	1
0	1	8
12	2	2
16	12	1
8	1	7
10	2	5
5	0	8
7	2	11
1	8	11
8	5	0
1	6	1
3	0	5
7	4	1
10	0	1
9	0	7
1	11	15
4	3	0
11	1	3
2	7	3
10	8	10
11	0	7
9	1	0
1	7	1
8	1	1
6	5	7
3	3	2
14	8	17
1	31	2
0	3	12
8	1	1
14	2	0
4	14	11
0	2	10
3	2	12
7	0	3
4	0	4
1	1	1
12	2	4
11	5	0
4	2	6
1	7	13
1	1	1
8	3	7
1	0	6
1	4	1
4	7	1
5	4	9
1	9	13
1	3	10
12	5	0
4	5	6
18	3	8
6	5	3
7	9	16
3	1	1
3	12	15
2	17	7
0	4	0
0	0	11
6	5	16
12	0	7
6	3	11
5	8	0
9	6	3
5	2	5
1	2	4
4	1	3
0	1	2
0	1	0
6	0	9
6	2	0
1	1	9
17	9	8
5	1	7
9	1	0
6	2	1
0	3	11
3	1	3
2	1	3
8	1	6
4	0	3
6	2	1
3	4	2
3	5	2
10	10	1
10	16	4
1	1	9
3	4	1
5	7	4
0	10	3
0	9	10
10	4	9
0	11	22
7	3	10
4	2	9
5	5	8
9	1	1
0	4	2
5	3	0
8	0	12
1	3	1
1	6	9
4	2	1
2	2	12
0	4	4
17	4	5
4	4	6
6	9	1
6	2	2
8	6	3
5	1	11
12	3	1
7	0	10
12	2	0
0	0	3
4	7	0
14	6	0
2	12	1
2	5	9
12	1	1
13	0	3
1	4	0
1	4	3
0	2	12
0	0	3
4	4	4
4	8	6
5	5	1
9	2	0
2	0	14
4	0	5
5	14	1
1	7	6
2	3	4
2	0	6
1	3	5
1	4	8
8	4	1
0	0	1
5	0	3
0	5	0
5	1	7
2	1	5
1	2	0
3	0	6
0	0	1
2	5	1
0	10	1
1	3	12
6	3	7
9	6	2
4	5	1
4	3	2
0	24	3
9	4	12
9	9	3
7	3	2
9	2	1
0	6	2
0	8	4
1	14	1
8	0	0
4	9	0
7	13	0
4	2	1
1	0	0
0	6	1
5	3	2
2	10	11
8	1	14
1	0	6
0	0	3
11	4	2
7	1	3
3	2	2
0	11	4
5	1	0
12	1	2
1	5	7
1	0	2
8	6	6
8	15	2
14	9	4
14	8	1
1	4	9
2	6	0
7	13	4
1	6	0
1	1	11
4	6	3
0	5	8
2	2	9
16	11	12
1	1	13
8	1	11
1	1	0
0	4	10
1	3	1
2	8	1
0	4	8
1	4	0
1	4	1
1	1	0
10	1	0
5	2	3
3	0	2
0	0	0
17	12	7
9	5	1
12	8	0
4	4	2
3	0	5
9	6	10
1	0	0
3	4	5
2	10	3
2	1	0
13	5	0
0	5	6
0	4	1
5	2	5
0	2	5
0	1	1
0	8	1
0	0	1
2	6	0
6	2	1
2	3	0
6	8	3
14	2	13
8	1	1
0	9	0
2	3	2
1	1	18
0	8	6
1	0	2
0	4	2
0	3	3
2	5	3
0	4	0
5	8	5
0	3	4
0	2	1
1	0	4
0	0	4
1	0	1
0	1	2
0	0	6
6	2	1
0	3	1
2	14	0
0	4	1
16	7	3
0	1	0
0	5	1
0	4	0
0	4	9
0	5	0
2	3	0
8	2	9
2	3	0
0	3	0
0	2	4
2	4	3
2	7	0
1	7	1
0	4	1
3	1	1
0	1	0
0	7	5
2	2	2
6	1	2
11	3	2
1	3	0
1	3	1
0	3	15
1	4	0
0	0	1
1	5	1
2	3	1
2	2	0
17	1	0
0	2	12
4	8	1
3	1	1
0	0	6
3	6	0
2	5	1
5	2	0
2	9	3
2	1	1
1	0	0
1	3	0
0	1	2
2	2	0
2	8	2
2	4	0
8	0	0
2	0	1
0	1	1
1	1	0
6	0	4
0	0	2
1	2	3
0	1	0
1	3	1
6	2	1
0	0	0
1	4	1
1	5	0
3	3	4
3	2	0
0	2	0
1	3	2
5	1	4
0	11	1
1	3	0
0	0	0
2	3	1
0	20	2
3	4	0
0	1	2
0	11	0
1	6	3
3	5	3
1	1	1
3	8	1
2	2	1
2	1	0
8	4	1
2	2	0
0	5	3
0	2	1
0	8	1
2	4	1
3	2	2
0	6	4
0	2	0
5	5	1
0	6	2
1	7	1
11	0	1
2	0	0
0	17	2
3	1	0
8	2	3
3	2	0
2	2	5
2	4	0
0	1	1
2	2	0
0	15	1
1	3	1
0	1	3
5	17	1
2	3	1
2	3	0
6	1	1
0	6	3
1	1	1
1	6	3
0	2	0
1	1	0
2	1	2
9	1	2
1	6	4
1	1	1
2	5	0
2	3	0
3	1	1
1	18	1
0	2	3
0	3	1
5	1	0
0	0	7
2	1	2
5	2	3
1	6	2
0	0	5
0	1	4
0	5	2
0	3	0
2	2	3
1	4	3
1	0	1
2	1	2
1	3	0
0	1	2
0	5	0
2	2	0
1	1	0
0	0	1
0	5	0
4	2	2
3	7	2
1	4	1
1	13	3
3	4	0
1	2	1
0	1	2
2	1	1
1	3	0
0	3	0
1	1	1
8	5	1
0	2	1
4	4	0
1	5	0
4	1	0
3	6	0
0	3	3
0	0	1
1	3	0
0	0	3
8	1	0
0	3	0
0	0	0
0	2	0
4	5	6
0	3	5
0	1	0
0	5	2
3	8	2
0	1	13
0	2	0
0	0	0
0	2	1
6	2	1
2	5	0
0	2	3
2	7	0
2	4	2
1	3	2
0	6	1
0	3	3
1	2	1
6	0	2
0	3	0
1	1	1
0	8	3
0	7	2
0	11	0
0	2	2
0	0	2
1	0	1
4	15	1
4	6	1
0	2	2
0	1	0
4	2	3
0	2	1
4	3	3
0	3	0
2	3	4
0	3	1
1	5	2
0	2	1
0	4	1
1	0	5
1	16	1
1	0	1
1	19
0	2
0	3
1	13
3	1
0	0
4	6
2	8
2	2
0	2
0	2
4	2
5	1
1	1
0	1
0	2
2	1
2	10
5	1
7	0
4	0
4	1
	10
	3
	4
	0
	0
	7
	4
	2
	2
	5
	3
	4
	0
	3
	3
	8
	0
	0
	1
	4
	17
	4
	11
	1
	2
	1
	1
	4
[truncated: 396 more rows]

[truncated: 2 more sheets: Ext Fig 9, Ext Fig 10]
